# Supplementary material for: Selection and introgression facilitated the adaptation of Chinese native endangered cattle in extreme environments
Source: Evol Appl. 2020 Dec 14;14(3):860–73. doi: 10.1111/eva.13168 (PMC7980270; doi:10.1111/eva.13168)
Supplement: Supplementary file 2 — Table S1‐S17 [file EVA-14-860-s001.xlsx]

## Sheet: Table S1
Table S1. Sampling information of Chinese native cattle breeds and Yak.
Categories of the locations	Breed or Species	Sample Size	Abbreviation	Breeds ID	Sample ID	Gender	Usage	Species/Subspecies	Sampling location	Altitude(m)	Precipitation (mm)	References
Tibet group	Tibetan cattle	5	TC	Tibetan cattle 1	SRR5507243	Male	Beef & draft	Bos taurus	Changdu,Xizang, China	4100	576.5 (Humid zone)	PRJNA379859
				Tibetan cattle 2	SRR5507244	Male	Beef & draft	Bos taurus				PRJNA379859
				Tibetan cattle 3	SRR5507245	Male	Beef & draft	Bos taurus				PRJNA379859
				Tibetan cattle 4	SRR6024571	Male	Beef & draft	Bos taurus				PRJNA379859
				Tibetan cattle5	SRR6024572	Male	Beef & draft	Bos taurus				PRJNA379859
	Zhangmu cattle	3	ZMC	Zhangmu cattle 1	Y18387966	Female	Beef & draft	Hybrid	Tingri County, Tibet, China	5000	319 (Arid zone)	This study
				Zhangmu cattle 2	Y18387969	Female	Beef & draft	Hybrid				This study
				Zhangmu cattle 3	Y18387921	Female	Beef & draft	Hybrid				This study
Northwest group	Anxi cattle	3	AXC	Anxi cattle 1	O718844	Female	Beef & draft	Bos taurus	Guazhou County, Gansu	1100-1400	45.3 (Arid zone)	This study
				Anxi cattle 2	V346227	Female	Beef & draft	Bos taurus				This study
				Anxi cattle 3	V347862	Female	Beef & draft	Bos taurus				This study
	Qaidam cattle	3	QDMC	Qaidam cattle 1	Y72371194	Female	Beef & draft	Bos taurus	Dulan County, Qinghai, China	3200	171.9 (Arid zone)	This study
				Qaidam cattle 2	Y72371198	Female	Beef & draft	Bos taurus				This study
				Qaidam cattle 3	Y72371208	Female	Beef & draft	Bos taurus				This study
	Kazakh cattle	3	KZKC	Kazakh cattle 1	SRR5507258	Male	Beef & draft	Bos taurus	Yining, Xinjing, China	850-1500	245.1 (Arid zone)	PRJNA379859
				Kazakh cattle 2	SRR5507259	Male	Beef & draft	Bos taurus				PRJNA379859
				Kazakh cattle 3	SRR5507260	Male	Beef & draft	Bos taurus				PRJNA379859
	Mongolia cattle	3	MGC	Mongolian cattle 1	SRR5507261	Male	Beef & draft	Bos taurus	Bayingolin, Xinjiang, China	1000-2000	58.6 (Arid zone)	PRJNA379859
				Mongolian cattle 2	SRR5507262	Male	Beef & draft	Bos taurus				PRJNA379859
				Mongolian cattle 3	SRR5507263	Male	Beef & draft	Bos taurus				PRJNA379859
South group	Wenling cattle	3	WLC	Wenling cattle 1	SRR6234762	Male	Beef & draft	Bos indicus	Wenling, Zhejiang, China	5-6	1649 (Humid zone)	PRJNA396672
				Wenling cattle 2	SRR6234763	Male	Beef & draft	Bos indicus				PRJNA396672
	Wannan cattle	2	WNC	Wannan cattle 1	SRR6024573	Male	Beef & draft	Bos indicus	Jixi, Anhui, China	500	1630.3 (Humid zone)	PRJNA379859
				Wannan cattle 2	SRR6024574	Male	Beef & draft	Bos indicus				PRJNA379859
	LeiQiong cattle	3	LQC	Leiqiong cattle 1	SRR5507188	Female	Beef & draft	Bos indicus	Leizhou, Guangdong, China	30-260	1711.6 (Humid zone)	PRJNA379859
				Leiqiong cattle 2	SRR5507189	Female	Beef & draft	Bos indicus				PRJNA379859
				Leiqiong cattle 3	SRR5507190	Female	Beef & draft	Bos indicus				PRJNA379859
Yak	Yak	6	Yak	Yak1-Yak6		Male			China
Note. ―The number of precipitation only refers to the value in sampling location, may not exactly represent the environmental characteristics (i.e., arid zone or humid zone) of the geographic region where the breeds inhabit.

## Sheet: Table S2
Table S2. Overview of sample information and sequencing statistics.
Breed	Sample ID	Raw-reads	Mapped-reads	Mapping rate(%)	GC content(%)	Mean-depth (X)
TC	SRR5507243	290338004	270000760	93	45
	SRR5507244	233076250	219654256	94.24	44
	SRR5507245	226721849	210894597	93.02	45
	SRR6024571	351009108	315277342	89.82	45
	SRR6024572	261262826	237458661	90.89	44
ZMC	Y18387966	826281612	748107925	90.54	44	31.92
	Y18387969	883073662	798429242	90.41	44	30.23
	Y18387921	901815694	806863965	89.47	44	38.46
QDMC	Y72371194	863287752	776840948	89.99	45	36.48
	Y72371198	833999320	746603587	89.52	45	35.99
	Y72371208	890406450	801922450	90.06	45	37.69
AXC	O718844	899407198	809840402	90.04	45	38.52
	V346227	747250698	677448529	90.66	44	27.74
	V347862	723115357	636959283	88.09	45	39.09
KAKC	SRR5507258	271464168	252381330	92.97	46
	SRR5507259	254139412	240492600	94.63	45
	SRR5507260	274127776	260627959	95.08	44
MGN	SRR5507261	222533100	206076533	92.6	44
	SRR5507262	253277600	236471921	93.36	45
	SRR5507263	250237210	231864399	92.66	44
WLC	SRR6234762	284509500	274452278	96.47	44
	SRR6234763	361051100	326603862	90.46	43
WNC	SRR6024573	277998162	232580599	83.66	45
	SRR6024574	237143718	199955812	84.32	45
LQC	SRR5507188	236044526	201825006	85.5	43
	SRR5507189	252209622	213474297	84.64	43
	SRR5507190	260713370	219419529	84.16	43
Note: ―Individuals used for MSMC analysis are bolded

## Sheet: Table S3
Table S3. Summary of high-quality biallelic SNPs of autosome among the Chinese native cattle breeds
Category	Sample Size	Total SNP	Known rate (%)	Novelty rate (%)	Average number of Heterozygous sites	Tibet group	Northwest group	South group	Private SNPs
All sample	27	25100600	87.61	12.39	4969968
Tibet group	8	16343776	95.5	4.5	4540729		13720338	11498837	526736
Northwest group	12	18273742	96.32	3.68	4505878	13720338		13154349	801190
South group	7	19423857	85.91	14.11	6256111	11498837	13154349		4172806
TC	5	11411250	97.83	2.17	3945889				43316
ZMC	3	12545521	97.08	2.92	5532128				56155
QDMC	3	10531522	97.08	2.92	4757841				40567
AXC	3	10660783	97.83	2.17	4633275				20928
KZKC	3	9539419	98.47	1.53	4149309				14098
MGC	3	10845862	98.27	1.73	4483088				9472
WLC	2	12170416	85.9	1.41	6522595				127210
WNC	2	11526458	85.53	14.47	6234696				52544
LQC	3	14048692	84.83	15.17	6092732				218460
Note: The gray boxes represent the SNPs shared between the two groups. "Average number of Heterozygous sites” is average number of heterozygous SNPs within breed/group/all sample

## Sheet: Table S4
Table S4. Summary of high-quality biallelic SNPs of each autosome among the Chinese native cattle breeds
Chr	Size (Mb)	All	Known	Novel
chr1	158.53	1574438	1381163	193275
chr2	136.23	1344930	1167684	177246
chr3	121.01	1143560	1015574	127986
chr4	120	1268967	1094788	174179
chr5	120.09	1185069	1029788	155281
chr6	117.81	1214613	1049495	165118
chr7	110.68	1058877	940654	118223
chr8	113.32	1107982	970821	137161
chr9	105.45	1065510	883329	182181
chr10	103.31	1043081	911467	131614
chr11	106.98	1010912	900637	110275
chr12	87.22	929031	820217	108814
chr13	83.47	828967	707566	121401
chr14	82.4	841854	731907	109947
chr15	85.01	887997	806122	81875
chr16	81.01	770894	695738	75156
chr17	73.17	766151	658723	107428
chr18	65.82	617383	561658	55725
chr19	63.45	601661	539177	62484
chr20	71.97	741447	654308	87139
chr21	69.86	686430	617464	68966
chr22	60.77	603149	523362	79787
chr23	52.5	599536	528738	70798
chr24	62.32	689520	585299	104221
chr25	42.35	430388	386020	44368
chr26	51.99	525059	458180	66879
chr27	45.61	504897	419838	85059
chr28	45.94	500262	452733	47529
chr29	51.1	558039	498638	59401

## Sheet: Table S5
Table S5. Annotation of autosome biallelic SNPs in the native cattle breeds
Category	Sample Size	Transition(TS)	Transversion(TV)	TS/TV	Downstream	Intergenic	Intronic	splicing	3'UTR	5'UTR	Upstream	Upstream/Downstream	exonic
													Stop gain	Stop loss	Synonymous	Nonsynonymous	Ratio of nonsynonymous/synonymous
All samples	27	17593658	7506946	2.34365	172328	17821720	66894242	659	51795	10475	170317	3932	679	47	104080	64679	0.621
Tibet group	8	11444625	4899151	2.33604	114352	11623241	4327234	452	33592	7123	114011	2591	458	28	69198	44462	0.57
Northwest group	12	12799271	5474471	2.33799	128763	12959191	4871735	507	37972	7900	128419	3017	523	34	78036	49834	0.639
South group	7	13681272	5742585	2.38242	130668	13807317	5175390	504	39034	7576	127319	2942	455	38	78605	46253	0.588
Zhamgmu cattle(ZMC)	3	8790236	3755285	2.34076	87488	8924320	3321714	356	25532	5393	86534	1976	315	21	53385	33104	0.62
Anxi cattle(AXC)	3	7455704	3205079	2.32622	75044	7591362	2809819	303	22166	4576	75251	1776	271	19	45778	29665	0.648019
Qiadam cattle(QDMC)	3	7364722	3166800	2.3256	74920	7496397	2778891	301	21725	4566	73961	1638	293	13	45269	29069	0.642139

## Sheet: Table S6
Table S6. The θπ value for each Chinese native cattle breed/population.
category	Samlpe size	Nucleotide diversity_auto (π)
TC	5	0.00154
ZMC	3	0.00219
KZKC	3	0.00156
MGC	3	0.00174
AXC	3	0.00185
QDMC	3	0.00185
LQC	3	0.00233
WNC	2	0.00237
WLC	2	0.0026

## Sheet: Table S7
Table S7. Summary statistics for genomic nucleotide diversity in different species.
Species	Diversity Index (θπ)
This study	1.54 - 2.60 × 10-3
a:Human	~1.0 × 10-3
b:Cattle	1.1-4.2 × 10-3
c:Dog	0.75 - 1.38 × 10-3
d:Pigeon	3.6×10−3
e:Rabbit	6 - 9 × 10−3
f:Panda	1.13 - 1.37 × 10-3
g:Sheep	1.889 - 2.513 × 10-3
g:Yak	~1.2 × 10-3
a:Gibbs RA, Taylor JF, Van Tassell CP, Barendse W, Eversoie KA, Gill CA, Green RD, Hamernik DL, Kappes SM, Lien S, et al. 2009. Genome-Wide Survey of SNP Variation Uncovers the Genetic Structure of Cattle Breeds. Science 324: 528-532.
b: Mei C, Wang H, Liao Q, Wang L, et al. 2018. Genetic Architecture and Selection of Chinese Cattle Revealed by Whole Genome Resequencing. Mol Biol Evol. 35: 688-699
c: Gou X, Wang Z, Li N, Qiu F, Xu Z, Yan D, Yang S, Jia J, Kong X, Wei Z, et al. 2014. Whole genome sequencing of six dog breeds from continuous altitudes reveals adaption to high-altitude hypoxia. Genome Res.24:1308-1315.
d: Shapiro MD, Kronenberg Z, Li C, Domyan ET, Pan H, Campbell M, Tan H, Huff CD, Hu H, Vickrey AI, et al. 2013. Genomic Diversity and Evolution of the Head Crest in the Rock Pigeon. Science 339: 1063-1067.
e: Carneiro M, Rubin C-J, Di Palma F, Albert FW, Alföldi J, Barrio AM, Pielberg G, Rafati N, Sayyab S, Turner-Maier J, et al. 2014. Rabbit genome analysis reveals a polygenic basis for phenotypic change during domestication. Science 345: 1074-1079.
f: Zhao S, Zheng P, Dong S, Zhan X, Wu Q, Guo X, Hu Y, He W, Zhang S, Fan W, et al. 2013. Whole-genome sequencing of giant pandas provides insights into demographic history and local adaptation. Nat Genet. 45: 67-71.
g: Yang J, Li W, Lv F, He S, Tian S, et al. 2016. Whole-genome sequencing of native sheep provides insights into rapid adaptations to extreme environments. Mol Biol Evol 33:2576-2592
i: Qiu Q, Wang L, Wang K, Yang Y, Ma T, Wang Z, Zhang X, Ni Z, Hou F, Long R, et al. 2015. Yak whole-genome resequencing reveals domestication signatures and prehistoric population expansions. Nat Commun. 6:10283.

## Sheet: Table S8
Table S8. Summary of IBS in the native cattle breeds
	LQC1	LQC2	LQC3	TC1	TC2	TC3	TC4	TC5	KZKC1	KZKC2	KZKC3	MGC1	MGC2	MGC3	WNC1	WNC2	WLC1	WLC2	AXC1	AXC2	AXC3	ZMC1	ZMC2	ZMC3	QDMC1	QDMC2	QDMC3
LQC1	1	0.765622	0.766675	0.63541	0.634346	0.635097	0.630933	0.63499	0.642111	0.639014	0.64218	0.649429	0.647049	0.657456	0.749254	0.747319	0.73282	0.738369	0.645312	0.645596	0.643567	0.655876	0.65573	0.658866	0.646915	0.64784	0.643615
LQC2	0.765622	1	0.765942	0.634946	0.634518	0.633996	0.629771	0.633542	0.641175	0.637594	0.64053	0.648877	0.646394	0.654947	0.746773	0.744462	0.730803	0.737661	0.64491	0.644429	0.642626	0.654889	0.655377	0.657987	0.645461	0.646086	0.642335
LQC3	0.766675	0.765942	1	0.63808	0.637617	0.637376	0.632875	0.636716	0.644777	0.641955	0.645035	0.652603	0.650022	0.660022	0.745327	0.744774	0.727791	0.736072	0.647302	0.647373	0.646835	0.657563	0.65777	0.661724	0.649622	0.649821	0.646119
TC1	0.63541	0.634946	0.63808	1	0.874385	0.858251	0.849331	0.853201	0.842828	0.846887	0.844726	0.836367	0.838925	0.822941	0.647813	0.653301	0.655275	0.629187	0.831464	0.837431	0.838226	0.819894	0.819821	0.81682	0.829935	0.83294	0.830435
TC2	0.634346	0.634518	0.637617	0.874385	1	0.854515	0.846323	0.850438	0.84054	0.845537	0.842926	0.83414	0.836456	0.821561	0.647256	0.653238	0.653739	0.628223	0.829929	0.834335	0.836685	0.817124	0.817424	0.813975	0.82815	0.830746	0.828731
TC3	0.635097	0.633996	0.637376	0.858251	0.854515	1	0.867414	0.86824	0.843274	0.846204	0.843133	0.834905	0.837321	0.822386	0.64723	0.652296	0.654354	0.627429	0.830673	0.835296	0.837581	0.8189	0.820018	0.816478	0.827871	0.83155	0.82833
TC4	0.630933	0.629771	0.632875	0.849331	0.846323	0.867414	1	0.870651	0.834907	0.837922	0.834959	0.827434	0.83013	0.813648	0.64345	0.648929	0.648728	0.624367	0.822218	0.827429	0.830117	0.810657	0.810892	0.807368	0.821201	0.823313	0.821329
TC5	0.63499	0.633542	0.636716	0.853201	0.850438	0.86824	0.870651	1	0.839249	0.842002	0.838719	0.832	0.833443	0.81827	0.647939	0.652818	0.653036	0.626805	0.826691	0.832126	0.834015	0.815416	0.81603	0.811863	0.825362	0.828203	0.825161
KZKC1	0.642111	0.641175	0.644777	0.842828	0.84054	0.843274	0.834907	0.839249	1	0.861918	0.85541	0.844474	0.848049	0.828793	0.654878	0.659753	0.662407	0.63509	0.833591	0.840261	0.843167	0.812116	0.813281	0.812182	0.832905	0.836559	0.832351
KZKC2	0.639014	0.637594	0.641955	0.846887	0.845537	0.846204	0.837922	0.842002	0.861918	1	0.861327	0.849791	0.853176	0.83164	0.651411	0.656562	0.65925	0.631772	0.838426	0.844746	0.849861	0.815569	0.815413	0.812474	0.835485	0.840541	0.836436
KZKC3	0.64218	0.64053	0.645035	0.844726	0.842926	0.843133	0.834959	0.838719	0.85541	0.861327	1	0.845774	0.85087	0.829612	0.653734	0.658444	0.66239	0.634111	0.834645	0.841135	0.845141	0.813635	0.813715	0.810856	0.831831	0.83703	0.832923
MGC1	0.649429	0.648877	0.652603	0.836367	0.83414	0.834905	0.827434	0.832	0.844474	0.849791	0.845774	1	0.842443	0.826533	0.660652	0.665254	0.666372	0.640646	0.828046	0.835361	0.837128	0.809197	0.809621	0.807365	0.825243	0.830375	0.824571
MGC2	0.647049	0.646394	0.650022	0.838925	0.836456	0.837321	0.83013	0.833443	0.848049	0.853176	0.85087	0.842443	1	0.826235	0.658378	0.663305	0.665667	0.63793	0.830421	0.837126	0.841983	0.810019	0.810866	0.808664	0.827746	0.830895	0.827674
MGC3	0.657456	0.654947	0.660022	0.822941	0.821561	0.822386	0.813648	0.81827	0.828793	0.83164	0.829612	0.826533	0.826235	1	0.665881	0.670659	0.671128	0.647103	0.816079	0.821839	0.823334	0.799771	0.801499	0.800233	0.814481	0.817664	0.81239
WNC1	0.749254	0.746773	0.745327	0.647813	0.647256	0.64723	0.64345	0.647939	0.654878	0.651411	0.653734	0.660652	0.658378	0.665881	1	0.763415	0.728586	0.738723	0.65596	0.656455	0.655514	0.663872	0.664761	0.668079	0.657366	0.660036	0.653388
WNC2	0.747319	0.744462	0.744774	0.653301	0.653238	0.652296	0.648929	0.652818	0.659753	0.656562	0.658444	0.665254	0.663305	0.670659	0.763415	1	0.728624	0.733433	0.661243	0.661037	0.660224	0.668737	0.669508	0.673001	0.662549	0.664256	0.659584
WLC1	0.73282	0.730803	0.727791	0.655275	0.653739	0.654354	0.648728	0.653036	0.662407	0.65925	0.66239	0.666372	0.665667	0.671128	0.728586	0.728624	1	0.757047	0.661011	0.662308	0.662123	0.667273	0.66782	0.670492	0.663567	0.665186	0.66013
WLC2	0.738369	0.737661	0.736072	0.629187	0.628223	0.627429	0.624367	0.626805	0.63509	0.631772	0.634111	0.640646	0.63793	0.647103	0.738723	0.733433	0.757047	1	0.637513	0.637119	0.635441	0.646314	0.64594	0.650742	0.637949	0.639991	0.634157
AXC1	0.645312	0.64491	0.647302	0.831464	0.829929	0.830673	0.822218	0.826691	0.833591	0.838426	0.834645	0.828046	0.830421	0.816079	0.65596	0.661243	0.661011	0.637513	1	0.835369	0.838329	0.807785	0.80878	0.807164	0.824443	0.826863	0.823266
AXC2	0.645596	0.644429	0.647373	0.837431	0.834335	0.835296	0.827429	0.832126	0.840261	0.844746	0.841135	0.835361	0.837126	0.821839	0.656455	0.661037	0.662308	0.637119	0.835369	1	0.857563	0.810423	0.811395	0.808412	0.828153	0.833845	0.827895
AXC3	0.643567	0.642626	0.646835	0.838226	0.836685	0.837581	0.830117	0.834015	0.843167	0.849861	0.845141	0.837128	0.841983	0.823334	0.655514	0.660224	0.662123	0.635441	0.838329	0.857563	1	0.812102	0.812567	0.81068	0.83218	0.834476	0.829641
ZMC1	0.655876	0.654889	0.657563	0.819894	0.817124	0.8189	0.810657	0.815416	0.812116	0.815569	0.813635	0.809197	0.810019	0.799771	0.663872	0.668737	0.667273	0.646314	0.807785	0.810423	0.812102	1	0.816784	0.818849	0.805712	0.807883	0.803834
ZMC2	0.65573	0.655377	0.65777	0.819821	0.817424	0.820018	0.810892	0.81603	0.813281	0.815413	0.813715	0.809621	0.810866	0.801499	0.664761	0.669508	0.66782	0.64594	0.80878	0.811395	0.812567	0.816784	1	0.81496	0.804082	0.806842	0.802838
ZMC3	0.658866	0.657987	0.661724	0.81682	0.813975	0.816478	0.807368	0.811863	0.812182	0.812474	0.810856	0.807365	0.808664	0.800233	0.668079	0.673001	0.670492	0.650742	0.807164	0.808412	0.81068	0.818849	0.81496	1	0.803062	0.805839	0.80119
QDMC1	0.646915	0.645461	0.649622	0.829935	0.82815	0.827871	0.821201	0.825362	0.832905	0.835485	0.831831	0.825243	0.827746	0.814481	0.657366	0.662549	0.663567	0.637949	0.824443	0.828153	0.83218	0.805712	0.804082	0.803062	1	0.842065	0.874104
QDMC2	0.64784	0.646086	0.649821	0.83294	0.830746	0.83155	0.823313	0.828203	0.836559	0.840541	0.83703	0.830375	0.830895	0.817664	0.660036	0.664256	0.665186	0.639991	0.826863	0.833845	0.834476	0.807883	0.806842	0.805839	0.842065	1	0.827224
QDMC3	0.643615	0.642335	0.646119	0.830435	0.828731	0.82833	0.821329	0.825161	0.832351	0.836436	0.832923	0.824571	0.827674	0.81239	0.653388	0.659584	0.66013	0.634157	0.823266	0.827895	0.829641	0.803834	0.802838	0.80119	0.874104	0.827224	1

## Sheet: Table S9
Table S9. The f3 statistic for native cattle breeds
Pop A (Admixed Pop)	Pop B (Source Pop)	Pop C (Source Pop)	f3 statistics	Standard error	Z-score
MGC	KZKC	LQC	-0.0065131	0.000116889	-55.7203
MGC	WNC	KZKC	-0.00569738	0.000114507	-49.7558
MGC	WLC	KZKC	-0.00533999	0.000116842	-45.7026
MGC	TC	LQC	-0.00474302	0.00012282	-38.6175
MGC	WNC	TC	-0.00378259	0.000120853	-31.2992
MGC	WLC	TC	-0.00374884	0.000121349	-30.893
MGC	AXC	LQC	-0.0017622	0.000138726	-12.7027
MGC	WNC	AXC	-0.00144469	0.000133847	-10.7936
MGC	WLC	AXC	-0.00125294	0.000135528	-9.24485
MGC	KZKC	ZMC	-0.000476724	8.33331e-05	-5.72071
AXC	WNC	KZKC	-0.000629412	0.00012357	-5.09358
ZMC	WNC	KZKC	-0.00466147	0.00013919	-33.4899
ZMC	MGC	LQC	-7.78607e-05	0.000152499	-0.510565

## Sheet: Table S10
Table S10. Overview of introgression regions between yak and ZMC
Chromosome	Gene_start	Gene_end	Gene_id	Gene_name	Window_start	Window_end	rIBD_value
19	19758764	19956549	ENSBTAG00000006894	NOS2	19930001	19950000	-0.777778
19	19937602	19947884	ENSBTAG00000001836	ULBP11	19930001	19950000	-0.777778
19	19758764	19956549	ENSBTAG00000006894	NOS2	19920001	19940000	-0.680556
19	19919500	19921026	ENSBTAG00000023970	ensembl	19920001	19940000	-0.680556
19	19937602	19947884	ENSBTAG00000001836	ULBP11	19920001	19940000	-0.680556
9	88232044	88402262	ENSBTAG00000039329	RAET1G	88290001	88310000	-0.638889
9	88273909	88299080	ENSBTAG00000047902	ULBP21	88290001	88310000	-0.638889
9	88307676	88310265	ENSBTAG00000039875	ensembl	88290001	88310000	-0.638889
9	88232044	88402262	ENSBTAG00000039329	RAET1G	88220001	88240000	-0.611111
15	47938950	47939912	ENSBTAG00000036328	ensembl	47920001	47940000	-0.541667
21	21117499	21280811	ENSBTAG00000033721	RLBP1	21120001	21140000	-0.444444
21	21137918	21198618	ENSBTAG00000009097	FANCI	21120001	21140000	-0.444444
9	88115145	88183314	ENSBTAG00000032007	LRP11	88140001	88160000	-0.430556
9	88232044	88402262	ENSBTAG00000039329	RAET1G	88240001	88260000	-0.430556
9	88244953	88245726	ENSBTAG00000038891	ensembl	88240001	88260000	-0.430556
9	88249142	88250182	ENSBTAG00000024751	ensembl	88240001	88260000	-0.430556
21	20998719	21106763	ENSBTAG00000019954	ABHD2	21030001	21050000	-0.430556
19	19758764	19956549	ENSBTAG00000006894	NOS2	19940001	19960000	-0.388889
19	19937602	19947884	ENSBTAG00000001836	ULBP11	19940001	19960000	-0.388889
19	19950584	19952293	ENSBTAG00000007238	ensembl	19940001	19960000	-0.388889
9	88384683	88500749	ENSBTAG00000026586	PPP1R14C	88500001	88520000	-0.375
21	20998719	21106763	ENSBTAG00000019954	ABHD2	21000001	21020000	-0.375
21	21117499	21280811	ENSBTAG00000033721	RLBP1	21110001	21130000	-0.375
29	38727387	38734969	ENSBTAG00000046038	ensembl	38720001	38740000	-0.375
9	88232044	88402262	ENSBTAG00000039329	RAET1G	88300001	88320000	-0.361111
9	88307676	88310265	ENSBTAG00000039875	ensembl	88300001	88320000	-0.361111
13	338154	339068	ENSBTAG00000024891	ensembl	330001	350000	-0.361111
4	60018209	60019082	ENSBTAG00000046491	ensembl	60010001	60030000	-0.347222
9	87965071	87999503	ENSBTAG00000032024	KATNA1	87980001	88000000	-0.347222
4	60030153	60031016	ENSBTAG00000002154	GPR141	60020001	60040000	-0.333333
9	88232044	88402262	ENSBTAG00000039329	RAET1G	88230001	88250000	-0.333333
9	88244953	88245726	ENSBTAG00000038891	ensembl	88230001	88250000	-0.333333
9	88249142	88250182	ENSBTAG00000024751	ensembl	88230001	88250000	-0.333333
21	20998719	21106763	ENSBTAG00000019954	ABHD2	21010001	21030000	-0.333333
21	21117499	21280811	ENSBTAG00000033721	RLBP1	21260001	21280000	-0.333333
19	19758764	19956549	ENSBTAG00000006894	NOS2	19900001	19920000	-0.333333
19	19919500	19921026	ENSBTAG00000023970	ensembl	19900001	19920000	-0.333333
21	21117499	21280811	ENSBTAG00000033721	RLBP1	21270001	21290000	-0.319444
8	88423429	88529462	ENSBTAG00000004767	SYK	88440001	88460000	-0.305556
9	88232044	88402262	ENSBTAG00000039329	RAET1G	88390001	88410000	-0.305556
9	88384683	88500749	ENSBTAG00000026586	PPP1R14C	88390001	88410000	-0.305556
21	20611313	20612780	ENSBTAG00000036082	ensembl	20600001	20620000	-0.305556
21	20889913	20904968	ENSBTAG00000003300	MFGE8	20900001	20920000	-0.305556
18	47928221	47934297	ENSBTAG00000040318	ensembl	47920001	47940000	-0.305556
19	19758764	19956549	ENSBTAG00000006894	NOS2	19800001	19820000	-0.305556
23	184673	864355	ENSBTAG00000043990	KHDRBS2	580001	600000	-0.305556
28	3418410	3450506	ENSBTAG00000010765	C1orf131	3430001	3450000	-0.305556
27	5788620	5790534	ENSBTAG00000048249	DEFB1	5790001	5810000	-0.305556
27	5793034	5797904	ENSBTAG00000046405	ensembl	5790001	5810000	-0.305556
21	21117499	21280811	ENSBTAG00000033721	RLBP1	21250001	21270000	-0.291667
29	38727387	38734969	ENSBTAG00000046038	ensembl	38710001	38730000	-0.291667
27	30421577	31075903	ENSBTAG00000010241	UNC5D	30420001	30440000	-0.291667
27	30421577	31075903	ENSBTAG00000010241	UNC5D	30440001	30460000	-0.291667
8	88423429	88529462	ENSBTAG00000004767	SYK	88450001	88470000	-0.277778
9	87888382	87930253	ENSBTAG00000016980	PPIL4	87910001	87930000	-0.277778
9	88232044	88402262	ENSBTAG00000039329	RAET1G	88250001	88270000	-0.277778
9	88232044	88402262	ENSBTAG00000039329	RAET1G	88260001	88280000	-0.277778
9	88249142	88250182	ENSBTAG00000024751	ensembl	88250001	88270000	-0.277778
9	88262868	88266693	ENSBTAG00000036061	ULBP27	88250001	88270000	-0.277778
9	88262868	88266693	ENSBTAG00000036061	ULBP27	88260001	88280000	-0.277778
9	88273909	88299080	ENSBTAG00000047902	ULBP21	88260001	88280000	-0.277778
9	88384683	88500749	ENSBTAG00000026586	PPP1R14C	88440001	88460000	-0.277778
10	23549339	23549910	ENSBTAG00000047001	ensembl	23540001	23560000	-0.277778
10	25059685	25060164	ENSBTAG00000045863	TRAV18	25050001	25070000	-0.277778
10	25069757	25070806	ENSBTAG00000046993	ensembl	25050001	25070000	-0.277778
16	29238992	29442791	ENSBTAG00000016185	ENAH	29360001	29380000	-0.277778
21	20998719	21106763	ENSBTAG00000019954	ABHD2	21100001	21120000	-0.277778
21	21117499	21280811	ENSBTAG00000033721	RLBP1	21100001	21120000	-0.277778
21	21436441	21478472	ENSBTAG00000002418	TICRR	21470001	21490000	-0.277778
21	21482024	21496869	ENSBTAG00000002440	KIF7	21470001	21490000	-0.277778
19	19758764	19956549	ENSBTAG00000006894	NOS2	19910001	19930000	-0.277778
19	19919500	19921026	ENSBTAG00000023970	ensembl	19910001	19930000	-0.277778
29	38727387	38734969	ENSBTAG00000046038	ensembl	38730001	38750000	-0.277778
3	11009682	11010572	ENSBTAG00000012437	OR6N2	11000001	11020000	-0.263889
9	88232044	88402262	ENSBTAG00000039329	RAET1G	88270001	88290000	-0.263889
9	88273909	88299080	ENSBTAG00000047902	ULBP21	88270001	88290000	-0.263889
21	20889913	20904968	ENSBTAG00000003300	MFGE8	20890001	20910000	-0.263889
21	21117499	21280811	ENSBTAG00000033721	RLBP1	21200001	21220000	-0.263889
21	21197851	21215597	ENSBTAG00000009098	POLG	21200001	21220000	-0.263889
22	48847446	48884321	ENSBTAG00000014784	NT5DC2	48850001	48870000	-0.263889
23	26916511	26927031	ENSBTAG00000023563	ensembl	26920001	26940000	-0.263889
23	26932957	26938287	ENSBTAG00000048304	ensembl	26920001	26940000	-0.263889
28	3689550	3712667	ENSBTAG00000021822	ARV1	3690001	3710000	-0.263889
11	63552997	63591980	ENSBTAG00000009761	ACTR2	63570001	63590000	-0.25
9	87965071	87999503	ENSBTAG00000032024	KATNA1	87970001	87990000	-0.25
9	88232044	88402262	ENSBTAG00000039329	RAET1G	88380001	88400000	-0.25
9	88384683	88500749	ENSBTAG00000026586	PPP1R14C	88380001	88400000	-0.25
21	20998719	21106763	ENSBTAG00000019954	ABHD2	21090001	21110000	-0.25
28	3039814	3076657	ENSBTAG00000047434	TSNAX	3030001	3050000	-0.25
28	3656713	3676337	ENSBTAG00000023073	FAM89A	3670001	3690000	-0.25
28	3689550	3712667	ENSBTAG00000021822	ARV1	3670001	3690000	-0.25
3	10652468	10683411	ENSBTAG00000003217	CADM3	10680001	10700000	-0.236111
3	10821598	10858863	ENSBTAG00000011511	ensembl	10850001	10870000	-0.236111
3	11848078	11851427	ENSBTAG00000022893	CD1B	11830001	11850000	-0.236111
3	11848078	11851427	ENSBTAG00000022893	CD1B	11840001	11860000	-0.236111
9	88115145	88183314	ENSBTAG00000032007	LRP11	88110001	88130000	-0.236111
9	88115145	88183314	ENSBTAG00000032007	LRP11	88130001	88150000	-0.236111
12	75664652	75870596	ENSBTAG00000039714	ensembl	75730001	75750000	-0.236111
21	20998719	21106763	ENSBTAG00000019954	ABHD2	21020001	21040000	-0.236111
21	29991104	29992111	ENSBTAG00000047130	ensembl	29980001	30000000	-0.236111
27	27624065	27853566	ENSBTAG00000004150	NRG1	27720001	27740000	-0.236111
25	13973579	14118509	ENSBTAG00000011692	C25H16orf45	14090001	14110000	-0.236111
14	50844179	51066191	ENSBTAG00000017694	TRPS1	51010001	51030000	-0.222222
13	64737634	64791116	ENSBTAG00000013301	GGT7	64740001	64760000	-0.222222
17	72826680	73152862	ENSBTAG00000031160	IGLL1	72940001	72960000	-0.222222
21	20084904	20193047	ENSBTAG00000001308	ensembl	20170001	20190000	-0.222222
21	20176386	20193035	ENSBTAG00000002786	ensembl	20170001	20190000	-0.222222
21	21117499	21280811	ENSBTAG00000033721	RLBP1	21180001	21200000	-0.222222
21	21137918	21198618	ENSBTAG00000009097	FANCI	21180001	21200000	-0.222222
21	21197851	21215597	ENSBTAG00000009098	POLG	21180001	21200000	-0.222222
21	21540360	21583042	ENSBTAG00000006141	WDR93	21570001	21590000	-0.222222
27	30421577	31075903	ENSBTAG00000010241	UNC5D	30450001	30470000	-0.222222
8	37668585	37679538	ENSBTAG00000038698	ensembl	37670001	37690000	-0.208333
9	88384683	88500749	ENSBTAG00000026586	PPP1R14C	88450001	88470000	-0.208333
9	88384683	88500749	ENSBTAG00000026586	PPP1R14C	88470001	88490000	-0.208333
10	24757322	24765544	ENSBTAG00000035785	ensembl	24740001	24760000	-0.208333
10	25059685	25060164	ENSBTAG00000045863	TRAV18	25060001	25080000	-0.208333
10	25069757	25070806	ENSBTAG00000046993	ensembl	25060001	25080000	-0.208333
12	75664652	75870596	ENSBTAG00000039714	ensembl	75750001	75770000	-0.208333
21	20084904	20193047	ENSBTAG00000001308	ensembl	20160001	20180000	-0.208333
21	20155590	20163194	ENSBTAG00000040580	ensembl	20160001	20180000	-0.208333
21	20176386	20193035	ENSBTAG00000002786	ensembl	20160001	20180000	-0.208333
21	20998719	21106763	ENSBTAG00000019954	ABHD2	21040001	21060000	-0.208333
28	3833611	3865953	ENSBTAG00000023074	C1orf198	3860001	3880000	-0.208333
27	30421577	31075903	ENSBTAG00000010241	UNC5D	30750001	30770000	-0.208333
3	10652468	10683411	ENSBTAG00000003217	CADM3	10670001	10690000	-0.194444
3	42465567	42559234	ENSBTAG00000019027	SLC30A7	42520001	42540000	-0.194444
5	113207477	113227792	ENSBTAG00000047942	DESI1	113220001	113240000	-0.194444
5	113228164	113251362	ENSBTAG00000006103	XRCC6	113220001	113240000	-0.194444
8	88423429	88529462	ENSBTAG00000004767	SYK	88490001	88510000	-0.194444
8	88673821	88708956	ENSBTAG00000014523	DIRAS2	88700001	88720000	-0.194444
9	86852607	86998307	ENSBTAG00000001826	SASH1	86970001	86990000	-0.194444
9	87965071	87999503	ENSBTAG00000032024	KATNA1	87990001	88010000	-0.194444
9	88008820	88046821	ENSBTAG00000015076	LATS1	87990001	88010000	-0.194444
9	88232044	88402262	ENSBTAG00000039329	RAET1G	88320001	88340000	-0.194444
9	88384683	88500749	ENSBTAG00000026586	PPP1R14C	88480001	88500000	-0.194444
10	25069757	25070806	ENSBTAG00000046993	ensembl	25070001	25090000	-0.194444
12	75664652	75870596	ENSBTAG00000039714	ensembl	75760001	75780000	-0.194444
23	184673	864355	ENSBTAG00000043990	KHDRBS2	570001	590000	-0.194444
28	3159664	3160998	ENSBTAG00000004624	ensembl	3140001	3160000	-0.194444
28	3689550	3712667	ENSBTAG00000021822	ARV1	3680001	3700000	-0.194444
27	30421577	31075903	ENSBTAG00000010241	UNC5D	30430001	30450000	-0.194444
3	113703381	113783354	ENSBTAG00000020616	DGKD	113690001	113710000	-0.180556
5	44502011	44507108	ENSBTAG00000039170	ensembl	44500001	44520000	-0.180556
8	103906601	103911708	ENSBTAG00000018481	ensembl	103890001	103910000	-0.180556
11	28871452	28902847	ENSBTAG00000015719	PIGF	28880001	28900000	-0.180556
11	63290422	63395507	ENSBTAG00000046117	ensembl	63340001	63360000	-0.180556
11	63337655	63367589	ENSBTAG00000007763	SLC1A4	63340001	63360000	-0.180556
11	63552997	63591980	ENSBTAG00000009761	ACTR2	63560001	63580000	-0.180556
9	88115145	88183314	ENSBTAG00000032007	LRP11	88160001	88180000	-0.180556
9	88232044	88402262	ENSBTAG00000039329	RAET1G	88280001	88300000	-0.180556
9	88273909	88299080	ENSBTAG00000047902	ULBP21	88280001	88300000	-0.180556
16	29238992	29442791	ENSBTAG00000016185	ENAH	29380001	29400000	-0.180556
21	21358095	21383111	ENSBTAG00000005471	RHCG	21350001	21370000	-0.180556
21	29991104	29992111	ENSBTAG00000047130	ensembl	29990001	30010000	-0.180556
21	30079543	30102510	ENSBTAG00000015775	ensembl	30070001	30090000	-0.180556
28	596927	623066	ENSBTAG00000010180	URB2	610001	630000	-0.180556
27	26078605	26094196	ENSBTAG00000017083	TEX15	26080001	26100000	-0.180556
27	27624065	27853566	ENSBTAG00000004150	NRG1	27620001	27640000	-0.180556
27	27624065	27853566	ENSBTAG00000004150	NRG1	27790001	27810000	-0.180556
27	30421577	31075903	ENSBTAG00000010241	UNC5D	30760001	30780000	-0.180556
3	10991142	10992086	ENSBTAG00000048292	ensembl	10980001	11000000	-0.166667
3	11724338	11727830	ENSBTAG00000009421	CD1E	11720001	11740000	-0.166667
3	70487283	70835445	ENSBTAG00000000965	TNNI3K	70700001	70720000	-0.166667
3	112558420	112898742	ENSBTAG00000005784	CSMD2	112780001	112800000	-0.166667
3	113633794	113664182	ENSBTAG00000021480	SAG	113650001	113670000	-0.166667
4	44665683	44720623	ENSBTAG00000014171	NAPEPLD	44720001	44740000	-0.166667
4	45475065	45475528	ENSBTAG00000046817	ensembl	45460001	45480000	-0.166667
4	45475065	45475528	ENSBTAG00000046817	ensembl	45470001	45490000	-0.166667
4	59970936	59973819	ENSBTAG00000046588	DNAJB9	59960001	59980000	-0.166667
4	59975919	59982000	ENSBTAG00000021869	THAP5	59960001	59980000	-0.166667
11	28834380	28871742	ENSBTAG00000013749	RHOQ	28830001	28850000	-0.166667
9	87888382	87930253	ENSBTAG00000016980	PPIL4	87920001	87940000	-0.166667
9	88384683	88500749	ENSBTAG00000026586	PPP1R14C	88430001	88450000	-0.166667
10	22106909	23304334	ENSBTAG00000000432	ensembl	22880001	22900000	-0.166667
10	23727119	23727821	ENSBTAG00000047909	ensembl	23720001	23740000	-0.166667
12	75664652	75870596	ENSBTAG00000039714	ensembl	75790001	75810000	-0.166667
21	21117499	21280811	ENSBTAG00000033721	RLBP1	21160001	21180000	-0.166667
21	21137918	21198618	ENSBTAG00000009097	FANCI	21160001	21180000	-0.166667
21	21540360	21583042	ENSBTAG00000006141	WDR93	21560001	21580000	-0.166667
23	28199129	28211340	ENSBTAG00000006927	ABCF1	28200001	28220000	-0.166667
23	28218620	28224731	ENSBTAG00000006914	PRR3	28200001	28220000	-0.166667
23	28469735	28473401	ENSBTAG00000020116	JSP.1	28450001	28470000	-0.166667
28	3418410	3450506	ENSBTAG00000010765	C1orf131	3420001	3440000	-0.166667
27	27624065	27853566	ENSBTAG00000004150	NRG1	27660001	27680000	-0.166667
25	13973579	14118509	ENSBTAG00000011692	C25H16orf45	14110001	14130000	-0.166667
2	23644876	23974945	ENSBTAG00000020984	RAPGEF4	23670001	23690000	-0.152778
4	45806019	46233536	ENSBTAG00000000189	LHFPL3	45920001	45940000	-0.152778
11	105140966	105142767	ENSBTAG00000008308	ensembl	105130001	105150000	-0.152778
9	88232044	88402262	ENSBTAG00000039329	RAET1G	88350001	88370000	-0.152778
10	3997971	4051209	ENSBTAG00000001895	PGGT1B	4050001	4070000	-0.152778
10	4055254	4085518	ENSBTAG00000001898	CCDC112	4050001	4070000	-0.152778
12	75457897	75536848	ENSBTAG00000026070	ensembl	75490001	75510000	-0.152778
16	5600155	5959906	ENSBTAG00000024647	ensembl	5760001	5780000	-0.152778
21	20502554	20503402	ENSBTAG00000001526	ensembl	20500001	20520000	-0.152778
21	20611313	20612780	ENSBTAG00000036082	ensembl	20610001	20630000	-0.152778
21	20678763	20679734	ENSBTAG00000017054	ensembl	20670001	20690000	-0.152778
21	20684174	20685028	ENSBTAG00000048096	ensembl	20670001	20690000	-0.152778
21	21502826	21516686	ENSBTAG00000015350	PLIN1	21500001	21520000	-0.152778
21	29296001	29340066	ENSBTAG00000007651	TARSL2	29290001	29310000	-0.152778
23	26916511	26927031	ENSBTAG00000023563	ensembl	26900001	26920000	-0.152778
23	26916511	26927031	ENSBTAG00000023563	ensembl	26910001	26930000	-0.152778
28	3039814	3076657	ENSBTAG00000047434	TSNAX	3060001	3080000	-0.152778
28	3418410	3450506	ENSBTAG00000010765	C1orf131	3450001	3470000	-0.152778
28	3460169	3520219	ENSBTAG00000047877	TRIM67	3450001	3470000	-0.152778
28	4121685	4483004	ENSBTAG00000025021	ensembl	4230001	4250000	-0.152778
27	26263003	26449795	ENSBTAG00000021592	WRN	26400001	26420000	-0.152778
27	27624065	27853566	ENSBTAG00000004150	NRG1	27630001	27650000	-0.152778
27	27624065	27853566	ENSBTAG00000004150	NRG1	27700001	27720000	-0.152778
27	27624065	27853566	ENSBTAG00000004150	NRG1	27820001	27840000	-0.152778
27	27624065	27853566	ENSBTAG00000004150	NRG1	27780001	27800000	-0.152778
27	30421577	31075903	ENSBTAG00000010241	UNC5D	30970001	30990000	-0.152778
25	13455798	13634775	ENSBTAG00000018097	PARN	13550001	13570000	-0.152778
1	82573990	82694776	ENSBTAG00000005212	C1H3orf70	82650001	82670000	-0.138889
1	151370526	151411483	ENSBTAG00000001771	DYRK1A	151360001	151380000	-0.138889
2	22564518	22728762	ENSBTAG00000006970	OLA1	22550001	22570000	-0.138889
2	23299147	23299368	ENSBTAG00000040494	ensembl	23280001	23300000	-0.138889
2	23644876	23974945	ENSBTAG00000020984	RAPGEF4	23730001	23750000	-0.138889
2	23644876	23974945	ENSBTAG00000020984	RAPGEF4	23830001	23850000	-0.138889
3	11214138	11215079	ENSBTAG00000000574	OR10Z1	11210001	11230000	-0.138889
3	11610519	11611472	ENSBTAG00000037546	ensembl	11600001	11620000	-0.138889
3	11676781	11678645	ENSBTAG00000037807	ensembl	11670001	11690000	-0.138889
3	42465567	42559234	ENSBTAG00000019027	SLC30A7	42530001	42550000	-0.138889
3	62643353	62805720	ENSBTAG00000012305	ADGRL2	62740001	62760000	-0.138889
8	88423429	88529462	ENSBTAG00000004767	SYK	88410001	88430000	-0.138889
8	88423429	88529462	ENSBTAG00000004767	SYK	88520001	88540000	-0.138889
9	88008820	88046821	ENSBTAG00000015076	LATS1	88030001	88050000	-0.138889
9	88232044	88402262	ENSBTAG00000039329	RAET1G	88400001	88420000	-0.138889
9	88384683	88500749	ENSBTAG00000026586	PPP1R14C	88400001	88420000	-0.138889
9	88384683	88500749	ENSBTAG00000026586	PPP1R14C	88410001	88430000	-0.138889
10	3921477	3962283	ENSBTAG00000014027	TRIM36	3960001	3980000	-0.138889
12	75457897	75536848	ENSBTAG00000026070	ensembl	75500001	75520000	-0.138889
12	75664652	75870596	ENSBTAG00000039714	ensembl	75830001	75850000	-0.138889
12	79189512	79429462	ENSBTAG00000000146	FARP1	79420001	79440000	-0.138889
12	79432789	79483799	ENSBTAG00000032234	STK24	79420001	79440000	-0.138889
21	20998719	21106763	ENSBTAG00000019954	ABHD2	20980001	21000000	-0.138889
21	20998719	21106763	ENSBTAG00000019954	ABHD2	21070001	21090000	-0.138889
21	20998719	21106763	ENSBTAG00000019954	ABHD2	21080001	21100000	-0.138889
21	21117499	21280811	ENSBTAG00000033721	RLBP1	21240001	21260000	-0.138889
21	21436441	21478472	ENSBTAG00000002418	TICRR	21450001	21470000	-0.138889
19	19758764	19956549	ENSBTAG00000006894	NOS2	19860001	19880000	-0.138889
19	19833725	19875946	ENSBTAG00000024490	ensembl	19860001	19880000	-0.138889
23	28199129	28211340	ENSBTAG00000006927	ABCF1	28210001	28230000	-0.138889
23	28218620	28224731	ENSBTAG00000006914	PRR3	28210001	28230000	-0.138889
23	28224609	28231251	ENSBTAG00000025516	GNL1	28210001	28230000	-0.138889
28	3833611	3865953	ENSBTAG00000023074	C1orf198	3820001	3840000	-0.138889
27	27624065	27853566	ENSBTAG00000004150	NRG1	27750001	27770000	-0.138889
27	27624065	27853566	ENSBTAG00000004150	NRG1	27640001	27660000	-0.138889
27	30421577	31075903	ENSBTAG00000010241	UNC5D	30710001	30730000	-0.138889
27	31849127	31993694	ENSBTAG00000027118	KCNU1	31940001	31960000	-0.138889
3	10821598	10858863	ENSBTAG00000011511	ensembl	10840001	10860000	-0.125
3	12684810	12717577	ENSBTAG00000039702	FCRL3	12680001	12700000	-0.125
5	1907925	2352693	ENSBTAG00000018575	TRHDE	2320001	2340000	-0.125
5	59106642	59107701	ENSBTAG00000048233	ensembl	59100001	59120000	-0.125
4	44665683	44720623	ENSBTAG00000014171	NAPEPLD	44710001	44730000	-0.125
4	45806019	46233536	ENSBTAG00000000189	LHFPL3	46000001	46020000	-0.125
4	60018209	60019082	ENSBTAG00000046491	ensembl	60000001	60020000	-0.125
8	28889219	28924567	ENSBTAG00000004592	SNAPC3	28920001	28940000	-0.125
8	104101561	104109956	ENSBTAG00000005115	SLC31A2	104090001	104110000	-0.125
8	104207699	104218857	ENSBTAG00000014430	CDC26	104210001	104230000	-0.125
8	104218993	104239715	ENSBTAG00000004571	PRPF4	104210001	104230000	-0.125
10	3997971	4051209	ENSBTAG00000001895	PGGT1B	4040001	4060000	-0.125
10	4055254	4085518	ENSBTAG00000001898	CCDC112	4040001	4060000	-0.125
10	22106909	23304334	ENSBTAG00000000432	ensembl	22830001	22850000	-0.125
10	22836233	22836789	ENSBTAG00000039077	ensembl	22830001	22850000	-0.125
10	22844925	22845432	ENSBTAG00000046530	ensembl	22830001	22850000	-0.125
10	22846084	22846644	ENSBTAG00000047444	ensembl	22830001	22850000	-0.125
10	26799840	26814032	ENSBTAG00000009374	PARP2	26790001	26810000	-0.125
14	50844179	51066191	ENSBTAG00000017694	TRPS1	51050001	51070000	-0.125
20	47991928	47992701	ENSBTAG00000045813	ensembl	47980001	48000000	-0.125
20	55752614	55753240	ENSBTAG00000005491	ensembl	55750001	55770000	-0.125
21	20684174	20685028	ENSBTAG00000048096	ensembl	20680001	20700000	-0.125
21	20998719	21106763	ENSBTAG00000019954	ABHD2	20990001	21010000	-0.125
21	21117499	21280811	ENSBTAG00000033721	RLBP1	21190001	21210000	-0.125
21	21137918	21198618	ENSBTAG00000009097	FANCI	21190001	21210000	-0.125
21	21197851	21215597	ENSBTAG00000009098	POLG	21190001	21210000	-0.125
21	21436441	21478472	ENSBTAG00000002418	TICRR	21460001	21480000	-0.125
21	21482024	21496869	ENSBTAG00000002440	KIF7	21480001	21500000	-0.125
21	21540360	21583042	ENSBTAG00000006141	WDR93	21580001	21600000	-0.125
19	19758764	19956549	ENSBTAG00000006894	NOS2	19890001	19910000	-0.125
19	19885026	19898292	ENSBTAG00000046595	ensembl	19890001	19910000	-0.125
23	25458594	25476944	ENSBTAG00000013919	ensembl	25450001	25470000	-0.125
23	28257737	28271232	ENSBTAG00000007643	TRIM39-RPP21	28250001	28270000	-0.125
23	29678973	29679896	ENSBTAG00000040457	ensembl	29670001	29690000	-0.125
28	596927	623066	ENSBTAG00000010180	URB2	590001	610000	-0.125
28	1126801	1313125	ENSBTAG00000004870	GALNT2	1250001	1270000	-0.125
28	4121685	4483004	ENSBTAG00000025021	ensembl	4240001	4260000	-0.125
28	4121685	4483004	ENSBTAG00000025021	ensembl	4360001	4380000	-0.125
27	26263003	26449795	ENSBTAG00000021592	WRN	26390001	26410000	-0.125
27	30421577	31075903	ENSBTAG00000010241	UNC5D	30410001	30430000	-0.125
27	30421577	31075903	ENSBTAG00000010241	UNC5D	30610001	30630000	-0.125
27	30421577	31075903	ENSBTAG00000010241	UNC5D	30740001	30760000	-0.125
27	31849127	31993694	ENSBTAG00000027118	KCNU1	31870001	31890000	-0.125
28	3273926	3274777	ENSBTAG00000045608	EGLN1	3260001	3280000	-0.113889
2	22564518	22728762	ENSBTAG00000006970	OLA1	22580001	22600000	-0.111111
2	22841314	22888725	ENSBTAG00000000176	SP3	22830001	22850000	-0.111111
2	22841314	22888725	ENSBTAG00000000176	SP3	22850001	22870000	-0.111111
2	22841314	22888725	ENSBTAG00000000176	SP3	22860001	22880000	-0.111111
2	22841314	22888725	ENSBTAG00000000176	SP3	22870001	22890000	-0.111111
2	23644876	23974945	ENSBTAG00000020984	RAPGEF4	23660001	23680000	-0.111111
3	10821598	10858863	ENSBTAG00000011511	ensembl	10810001	10830000	-0.111111
3	10977984	10978928	ENSBTAG00000020838	ensembl	10970001	10990000	-0.111111
3	11354962	11355939	ENSBTAG00000038894	OR6Y1	11350001	11370000	-0.111111
3	11435548	11436489	ENSBTAG00000022556	OR10K1	11430001	11450000	-0.111111
3	11482671	11485878	ENSBTAG00000017778	ensembl	11480001	11500000	-0.111111
3	11642693	11644109	ENSBTAG00000037575	ensembl	11640001	11660000	-0.111111
3	42408614	42448917	ENSBTAG00000019029	DPH5	42430001	42450000	-0.111111
3	112558420	112898742	ENSBTAG00000005784	CSMD2	112760001	112780000	-0.111111
3	113006125	113050192	ENSBTAG00000014596	EFHD1	113040001	113060000	-0.111111
3	113633794	113664182	ENSBTAG00000021480	SAG	113640001	113660000	-0.111111
3	113786837	113866952	ENSBTAG00000000149	USP40	113810001	113830000	-0.111111
3	114124353	114135056	ENSBTAG00000024726	HJURP	114120001	114140000	-0.111111
5	1907925	2352693	ENSBTAG00000018575	TRHDE	2020001	2040000	-0.111111
5	1907925	2352693	ENSBTAG00000018575	TRHDE	2310001	2330000	-0.111111
4	44665683	44720623	ENSBTAG00000014171	NAPEPLD	44700001	44720000	-0.111111
4	45594206	45682229	ENSBTAG00000040058	ORC5	45620001	45640000	-0.111111
8	88423429	88529462	ENSBTAG00000004767	SYK	88470001	88490000	-0.111111
7	3419014	3443864	ENSBTAG00000017123	ZNF354B	3410001	3430000	-0.111111
11	28576347	28668899	ENSBTAG00000003711	EPAS1	28600001	28620000	-0.111111
11	28576347	28668899	ENSBTAG00000003711	EPAS1	28630001	28650000	-0.111111
11	63552997	63591980	ENSBTAG00000009761	ACTR2	63580001	63600000	-0.111111
9	88068718	88101696	ENSBTAG00000010204	PCMT1	88070001	88090000	-0.111111
10	25040130	25040959	ENSBTAG00000022229	TRAV17	25040001	25060000	-0.111111
10	25059685	25060164	ENSBTAG00000045863	TRAV18	25040001	25060000	-0.111111
10	25090080	25090882	ENSBTAG00000045883	ensembl	25090001	25110000	-0.111111
12	22819645	23026440	ENSBTAG00000034033	LHFPL6	22940001	22960000	-0.111111
12	70024624	70171520	ENSBTAG00000032603	ensembl	70070001	70090000	-0.111111
12	75664652	75870596	ENSBTAG00000039714	ensembl	75650001	75670000	-0.111111
12	75664652	75870596	ENSBTAG00000039714	ensembl	75700001	75720000	-0.111111
12	75664652	75870596	ENSBTAG00000039714	ensembl	75770001	75790000	-0.111111
12	75664652	75870596	ENSBTAG00000039714	ensembl	75780001	75800000	-0.111111
15	47908633	47909598	ENSBTAG00000036326	ensembl	47900001	47920000	-0.111111
21	20084904	20193047	ENSBTAG00000001308	ensembl	20190001	20210000	-0.111111
21	20176386	20193035	ENSBTAG00000002786	ensembl	20190001	20210000	-0.111111
21	21117499	21280811	ENSBTAG00000033721	RLBP1	21150001	21170000	-0.111111
21	21117499	21280811	ENSBTAG00000033721	RLBP1	21230001	21250000	-0.111111
21	21137918	21198618	ENSBTAG00000009097	FANCI	21150001	21170000	-0.111111
21	21482024	21496869	ENSBTAG00000002440	KIF7	21490001	21510000	-0.111111
21	21502826	21516686	ENSBTAG00000015350	PLIN1	21490001	21510000	-0.111111
21	30079543	30102510	ENSBTAG00000015775	ensembl	30060001	30080000	-0.111111
18	64989577	64990500	ENSBTAG00000048261	ensembl	64990001	65010000	-0.111111
19	19758764	19956549	ENSBTAG00000006894	NOS2	19840001	19860000	-0.111111
19	19833725	19875946	ENSBTAG00000024490	ensembl	19840001	19860000	-0.111111
28	1681116	1764828	ENSBTAG00000048153	ensembl	1680001	1700000	-0.111111
28	3712934	3793783	ENSBTAG00000010367	TTC13	3720001	3740000	-0.111111
28	3712934	3793783	ENSBTAG00000010367	TTC13	3790001	3810000	-0.111111
27	26263003	26449795	ENSBTAG00000021592	WRN	26270001	26290000	-0.111111
27	27624065	27853566	ENSBTAG00000004150	NRG1	27840001	27860000	-0.111111
27	30421577	31075903	ENSBTAG00000010241	UNC5D	30690001	30710000	-0.111111
27	30421577	31075903	ENSBTAG00000010241	UNC5D	30980001	31000000	-0.111111
25	14138542	14171367	ENSBTAG00000020387	MARF1	14130001	14150000	-0.111111
2	22841314	22888725	ENSBTAG00000000176	SP3	22880001	22900000	-0.0972222
2	23443013	23608298	ENSBTAG00000001083	MAP3K20	23430001	23450000	-0.0972222
3	10647427	10648940	ENSBTAG00000003220	ACKR1	10630001	10650000	-0.0972222
3	11111861	11204434	ENSBTAG00000000888	SPTA1	11190001	11210000	-0.0972222
3	11238943	11240026	ENSBTAG00000039653	ensembl	11240001	11260000	-0.0972222
3	11320727	11321701	ENSBTAG00000038669	ensembl	11320001	11340000	-0.0972222
3	11724338	11727830	ENSBTAG00000009421	CD1E	11710001	11730000	-0.0972222
3	11906318	11906994	ENSBTAG00000026180	ensembl	11900001	11920000	-0.0972222
3	12862100	12907593	ENSBTAG00000000964	FCRL5	12880001	12900000	-0.0972222
3	42408614	42448917	ENSBTAG00000019029	DPH5	42420001	42440000	-0.0972222
3	62643353	62805720	ENSBTAG00000012305	ADGRL2	62640001	62660000	-0.0972222
3	112558420	112898742	ENSBTAG00000005784	CSMD2	112580001	112600000	-0.0972222
3	112558420	112898742	ENSBTAG00000005784	CSMD2	112590001	112610000	-0.0972222
3	113006125	113050192	ENSBTAG00000014596	EFHD1	113020001	113040000	-0.0972222
3	113006125	113050192	ENSBTAG00000014596	EFHD1	113050001	113070000	-0.0972222
3	113064293	113194137	ENSBTAG00000014079	GIGYF2	113050001	113070000	-0.0972222
3	113633794	113664182	ENSBTAG00000021480	SAG	113630001	113650000	-0.0972222
5	1907925	2352693	ENSBTAG00000018575	TRHDE	2140001	2160000	-0.0972222
5	112977785	113010230	ENSBTAG00000002782	ZC3H7B	112960001	112980000	-0.0972222
5	112977785	113010230	ENSBTAG00000002782	ZC3H7B	112970001	112990000	-0.0972222
4	44892394	45289293	ENSBTAG00000003658	RELN	44990001	45010000	-0.0972222
4	44892394	45289293	ENSBTAG00000003658	RELN	45180001	45200000	-0.0972222
4	44892394	45289293	ENSBTAG00000003658	RELN	45190001	45210000	-0.0972222
4	45594206	45682229	ENSBTAG00000040058	ORC5	45630001	45650000	-0.0972222
4	45806019	46233536	ENSBTAG00000000189	LHFPL3	45910001	45930000	-0.0972222
8	88423429	88529462	ENSBTAG00000004767	SYK	88480001	88500000	-0.0972222
11	28576347	28668899	ENSBTAG00000003711	EPAS1	28590001	28610000	-0.0972222
11	28576347	28668899	ENSBTAG00000003711	EPAS1	28640001	28660000	-0.0972222
11	28576347	28668899	ENSBTAG00000003711	EPAS1	28560001	28580000	-0.0972222
11	28834380	28871742	ENSBTAG00000013749	RHOQ	28870001	28890000	-0.0972222
11	28871452	28902847	ENSBTAG00000015719	PIGF	28870001	28890000	-0.0972222
9	319781	320732	ENSBTAG00000047687	ensembl	300001	320000	-0.0972222
9	87888382	87930253	ENSBTAG00000016980	PPIL4	87900001	87920000	-0.0972222
9	88008820	88046821	ENSBTAG00000015076	LATS1	88000001	88020000	-0.0972222
9	88008820	88046821	ENSBTAG00000015076	LATS1	88010001	88030000	-0.0972222
9	88068718	88101696	ENSBTAG00000010204	PCMT1	88100001	88120000	-0.0972222
9	88115145	88183314	ENSBTAG00000032007	LRP11	88100001	88120000	-0.0972222
10	3997971	4051209	ENSBTAG00000001895	PGGT1B	4030001	4050000	-0.0972222
10	4619383	4799774	ENSBTAG00000017525	ATG12	4640001	4660000	-0.0972222
12	68232526	68740385	ENSBTAG00000040347	GPC6	68340001	68360000	-0.0972222
12	72065148	72204484	ENSBTAG00000045751	ensembl	72130001	72150000	-0.0972222
12	73574462	73704802	ENSBTAG00000046041	ensembl	73700001	73720000	-0.0972222
12	75664652	75870596	ENSBTAG00000039714	ensembl	75680001	75700000	-0.0972222
15	51686256	51686840	ENSBTAG00000045556	ensembl	51670001	51690000	-0.0972222
15	80244344	80245270	ENSBTAG00000046527	ensembl	80240001	80260000	-0.0972222
15	80254691	80256208	ENSBTAG00000046285	OR8I2	80240001	80260000	-0.0972222
14	50844179	51066191	ENSBTAG00000017694	TRPS1	51060001	51080000	-0.0972222
13	216569	217741	ENSBTAG00000024139	ensembl	200001	220000	-0.0972222
21	20998719	21106763	ENSBTAG00000019954	ABHD2	21050001	21070000	-0.0972222
21	21117499	21280811	ENSBTAG00000033721	RLBP1	21130001	21150000	-0.0972222
21	21137918	21198618	ENSBTAG00000009097	FANCI	21130001	21150000	-0.0972222
21	21436441	21478472	ENSBTAG00000002418	TICRR	21440001	21460000	-0.0972222
21	21523627	21530708	ENSBTAG00000006140	PEX11A	21520001	21540000	-0.0972222
21	22071936	22097413	ENSBTAG00000000026	VPS33B	22090001	22110000	-0.0972222
21	22100872	22122836	ENSBTAG00000018643	PRC1	22090001	22110000	-0.0972222
23	28257737	28271232	ENSBTAG00000007643	TRIM39-RPP21	28270001	28290000	-0.0972222
28	596927	623066	ENSBTAG00000010180	URB2	600001	620000	-0.0972222
28	3273926	3274777	ENSBTAG00000045608	EGLN1	3270001	3290000	-0.0972222
28	3460169	3520219	ENSBTAG00000047877	TRIM67	3510001	3530000	-0.0972222
28	4121685	4483004	ENSBTAG00000025021	ensembl	4180001	4200000	-0.0972222
28	4121685	4483004	ENSBTAG00000025021	ensembl	4190001	4210000	-0.0972222
27	7670610	7681826	ENSBTAG00000017085	AGA	7660001	7680000	-0.0972222
27	26041259	26064654	ENSBTAG00000009245	PPP2CB	26060001	26080000	-0.0972222
27	26078605	26094196	ENSBTAG00000017083	TEX15	26060001	26080000	-0.0972222
27	27624065	27853566	ENSBTAG00000004150	NRG1	27670001	27690000	-0.0972222
27	27624065	27853566	ENSBTAG00000004150	NRG1	27680001	27700000	-0.0972222
27	27624065	27853566	ENSBTAG00000004150	NRG1	27800001	27820000	-0.0972222
27	30421577	31075903	ENSBTAG00000010241	UNC5D	30700001	30720000	-0.0972222
27	30421577	31075903	ENSBTAG00000010241	UNC5D	30780001	30800000	-0.0972222
25	13455798	13634775	ENSBTAG00000018097	PARN	13490001	13510000	-0.0972222
11	28576347	28668899	ENSBTAG00000003711	EPAS1	28580001	28600000	-0.088987
2	23644876	23974945	ENSBTAG00000020984	RAPGEF4	23740001	23760000	-0.0833333
2	23644876	23974945	ENSBTAG00000020984	RAPGEF4	23860001	23880000	-0.0833333
3	10991142	10992086	ENSBTAG00000048292	ensembl	10990001	11010000	-0.0833333
3	11009682	11010572	ENSBTAG00000012437	OR6N2	10990001	11010000	-0.0833333
3	11055065	11056394	ENSBTAG00000038961	ensembl	11050001	11070000	-0.0833333
3	11068658	11069608	ENSBTAG00000003096	OR6K3	11050001	11070000	-0.0833333
3	42408614	42448917	ENSBTAG00000019029	DPH5	42410001	42430000	-0.0833333
3	113064293	113194137	ENSBTAG00000014079	GIGYF2	113060001	113080000	-0.0833333
3	113403950	113541895	ENSBTAG00000020173	INPP5D	113390001	113410000	-0.0833333
3	113786837	113866952	ENSBTAG00000000149	USP40	113860001	113880000	-0.0833333
5	113207477	113227792	ENSBTAG00000047942	DESI1	113190001	113210000	-0.0833333
4	44892394	45289293	ENSBTAG00000003658	RELN	45170001	45190000	-0.0833333
8	88423429	88529462	ENSBTAG00000004767	SYK	88500001	88520000	-0.0833333
8	104112533	104171727	ENSBTAG00000005116	FKBP15	104110001	104130000	-0.0833333
8	104172062	104206275	ENSBTAG00000021678	SLC31A1	104200001	104220000	-0.0833333
8	104207699	104218857	ENSBTAG00000014430	CDC26	104200001	104220000	-0.0833333
8	104218993	104239715	ENSBTAG00000004571	PRPF4	104200001	104220000	-0.0833333
7	97276413	97331340	ENSBTAG00000020178	ARSK	97270001	97290000	-0.0833333
9	87888382	87930253	ENSBTAG00000016980	PPIL4	87870001	87890000	-0.0833333
9	87948484	87963094	ENSBTAG00000000880	GINM1	87960001	87980000	-0.0833333
9	87965071	87999503	ENSBTAG00000032024	KATNA1	87960001	87980000	-0.0833333
9	88068718	88101696	ENSBTAG00000010204	PCMT1	88090001	88110000	-0.0833333
9	88232044	88402262	ENSBTAG00000039329	RAET1G	88310001	88330000	-0.0833333
9	88232044	88402262	ENSBTAG00000039329	RAET1G	88330001	88350000	-0.0833333
9	88232044	88402262	ENSBTAG00000039329	RAET1G	88340001	88360000	-0.0833333
9	88307676	88310265	ENSBTAG00000039875	ensembl	88310001	88330000	-0.0833333
10	3997971	4051209	ENSBTAG00000001895	PGGT1B	3990001	4010000	-0.0833333
10	4055254	4085518	ENSBTAG00000001898	CCDC112	4070001	4090000	-0.0833333
10	4305632	4334954	ENSBTAG00000008699	FEM1C	4290001	4310000	-0.0833333
10	4619383	4799774	ENSBTAG00000017525	ATG12	4680001	4700000	-0.0833333
12	68232526	68740385	ENSBTAG00000040347	GPC6	68240001	68260000	-0.0833333
12	68232526	68740385	ENSBTAG00000040347	GPC6	68280001	68300000	-0.0833333
12	71822642	71987841	ENSBTAG00000047383	ensembl	71920001	71940000	-0.0833333
12	75664652	75870596	ENSBTAG00000039714	ensembl	75670001	75690000	-0.0833333
12	75664652	75870596	ENSBTAG00000039714	ensembl	75820001	75840000	-0.0833333
12	79432789	79483799	ENSBTAG00000032234	STK24	79430001	79450000	-0.0833333
15	51615802	51617133	ENSBTAG00000031907	ensembl	51610001	51630000	-0.0833333
15	80288368	80289306	ENSBTAG00000001291	ensembl	80270001	80290000	-0.0833333
15	80288368	80289306	ENSBTAG00000001291	ensembl	80280001	80300000	-0.0833333
14	50844179	51066191	ENSBTAG00000017694	TRPS1	51020001	51040000	-0.0833333
13	338154	339068	ENSBTAG00000024891	ensembl	320001	340000	-0.0833333
16	5600155	5959906	ENSBTAG00000024647	ensembl	5770001	5790000	-0.0833333
16	29238992	29442791	ENSBTAG00000016185	ENAH	29390001	29410000	-0.0833333
16	29238992	29442791	ENSBTAG00000016185	ENAH	29350001	29370000	-0.0833333
17	8880524	8891738	ENSBTAG00000045580	ensembl	8880001	8900000	-0.0833333
17	15722310	16066444	ENSBTAG00000014111	INPP4B	16020001	16040000	-0.0833333
21	19928626	19953516	ENSBTAG00000000967	DET1	19920001	19940000	-0.0833333
21	20084904	20193047	ENSBTAG00000001308	ensembl	20120001	20140000	-0.0833333
21	20128501	20132903	ENSBTAG00000045929	ensembl	20120001	20140000	-0.0833333
21	20871465	20886141	ENSBTAG00000001740	HAPLN3	20880001	20900000	-0.0833333
21	20889913	20904968	ENSBTAG00000003300	MFGE8	20880001	20900000	-0.0833333
21	21502826	21516686	ENSBTAG00000015350	PLIN1	21510001	21530000	-0.0833333
21	21523627	21530708	ENSBTAG00000006140	PEX11A	21510001	21530000	-0.0833333
21	21612427	21614657	ENSBTAG00000027058	MESP2	21600001	21620000	-0.0833333
21	22014670	22041311	ENSBTAG00000021273	SEMA4B	22030001	22050000	-0.0833333
21	22014670	22041311	ENSBTAG00000021273	SEMA4B	22040001	22060000	-0.0833333
21	22014670	22041311	ENSBTAG00000021273	SEMA4B	22020001	22040000	-0.0833333
21	22043354	22046525	ENSBTAG00000021275	CIB1	22030001	22050000	-0.0833333
21	22043354	22046525	ENSBTAG00000021275	CIB1	22040001	22060000	-0.0833333
21	22046770	22056010	ENSBTAG00000005174	GDPGP1	22030001	22050000	-0.0833333
21	22046770	22056010	ENSBTAG00000005174	GDPGP1	22040001	22060000	-0.0833333
21	22071936	22097413	ENSBTAG00000000026	VPS33B	22080001	22100000	-0.0833333
21	22130079	22135881	ENSBTAG00000018642	RCCD1	22130001	22150000	-0.0833333
21	22139096	22153783	ENSBTAG00000018639	UNC45A	22130001	22150000	-0.0833333
21	29553201	29673109	ENSBTAG00000006675	PCSK6	29590001	29610000	-0.0833333
23	25568481	25579087	ENSBTAG00000038397	ensembl	25560001	25580000	-0.0833333
23	27565924	27576711	ENSBTAG00000014490	DDX39B	27570001	27590000	-0.0833333
23	27576983	27578092	ENSBTAG00000045577	MCCD1	27570001	27590000	-0.0833333
23	30332529	30343084	ENSBTAG00000031874	ZNF165	30340001	30360000	-0.0833333
23	30349199	30350140	ENSBTAG00000013384	ensembl	30340001	30360000	-0.0833333
29	17048263	17489455	ENSBTAG00000007439	TENM4	17460001	17480000	-0.0833333
29	17048263	17489455	ENSBTAG00000007439	TENM4	17420001	17440000	-0.0833333
28	3159664	3160998	ENSBTAG00000004624	ensembl	3160001	3180000	-0.0833333
28	3378608	3418245	ENSBTAG00000010773	GNPAT	3410001	3430000	-0.0833333
28	3418410	3450506	ENSBTAG00000010765	C1orf131	3410001	3430000	-0.0833333
28	4121685	4483004	ENSBTAG00000025021	ensembl	4140001	4160000	-0.0833333
28	4121685	4483004	ENSBTAG00000025021	ensembl	4480001	4500000	-0.0833333
27	26263003	26449795	ENSBTAG00000021592	WRN	26310001	26330000	-0.0833333
27	27624065	27853566	ENSBTAG00000004150	NRG1	27760001	27780000	-0.0833333
2	23644876	23974945	ENSBTAG00000020984	RAPGEF4	23720001	23740000	-0.0694444
3	10821598	10858863	ENSBTAG00000011511	ensembl	10820001	10840000	-0.0694444
3	11111861	11204434	ENSBTAG00000000888	SPTA1	11110001	11130000	-0.0694444
3	11111861	11204434	ENSBTAG00000000888	SPTA1	11130001	11150000	-0.0694444
3	11533840	11539776	ENSBTAG00000039366	ensembl	11530001	11550000	-0.0694444
3	11993523	11997024	ENSBTAG00000038263	CD1A	11990001	12010000	-0.0694444
3	42465567	42559234	ENSBTAG00000019027	SLC30A7	42540001	42560000	-0.0694444
3	62643353	62805720	ENSBTAG00000012305	ADGRL2	62770001	62790000	-0.0694444
3	67687802	67824632	ENSBTAG00000031012	PIGK	67690001	67710000	-0.0694444
3	112155592	112177255	ENSBTAG00000020798	C1orf94	112170001	112190000	-0.0694444
3	112558420	112898742	ENSBTAG00000005784	CSMD2	112880001	112900000	-0.0694444
3	113578537	113621347	ENSBTAG00000003928	ATG16L1	113560001	113580000	-0.0694444
5	1907925	2352693	ENSBTAG00000018575	TRHDE	2270001	2290000	-0.0694444
4	44892394	45289293	ENSBTAG00000003658	RELN	45090001	45110000	-0.0694444
4	44892394	45289293	ENSBTAG00000003658	RELN	45270001	45290000	-0.0694444
4	44892394	45289293	ENSBTAG00000003658	RELN	45280001	45300000	-0.0694444
4	45594206	45682229	ENSBTAG00000040058	ORC5	45670001	45690000	-0.0694444
4	59975919	59982000	ENSBTAG00000021869	THAP5	59980001	60000000	-0.0694444
4	60030153	60031016	ENSBTAG00000002154	GPR141	60030001	60050000	-0.0694444
7	43278134	43280173	ENSBTAG00000030722	ensembl	43280001	43300000	-0.0694444
7	43291920	43293589	ENSBTAG00000019925	ensembl	43280001	43300000	-0.0694444
11	63552997	63591980	ENSBTAG00000009761	ACTR2	63540001	63560000	-0.0694444
11	63639742	63672178	ENSBTAG00000019456	SPRED2	63670001	63690000	-0.0694444
9	88008820	88046821	ENSBTAG00000015076	LATS1	88020001	88040000	-0.0694444
9	88008820	88046821	ENSBTAG00000015076	LATS1	88040001	88060000	-0.0694444
9	88051512	88066828	ENSBTAG00000010196	NUP43	88040001	88060000	-0.0694444
9	88051512	88066828	ENSBTAG00000010196	NUP43	88060001	88080000	-0.0694444
9	88068718	88101696	ENSBTAG00000010204	PCMT1	88060001	88080000	-0.0694444
9	88068718	88101696	ENSBTAG00000010204	PCMT1	88080001	88100000	-0.0694444
9	88115145	88183314	ENSBTAG00000032007	LRP11	88120001	88140000	-0.0694444
9	88384683	88500749	ENSBTAG00000026586	PPP1R14C	88460001	88480000	-0.0694444
10	4619383	4799774	ENSBTAG00000017525	ATG12	4690001	4710000	-0.0694444
10	22106909	23304334	ENSBTAG00000000432	ensembl	22730001	22750000	-0.0694444
10	22740902	22742574	ENSBTAG00000046464	ensembl	22730001	22750000	-0.0694444
12	22718822	22773621	ENSBTAG00000016635	COG6	22760001	22780000	-0.0694444
12	68232526	68740385	ENSBTAG00000040347	GPC6	68290001	68310000	-0.0694444
12	68232526	68740385	ENSBTAG00000040347	GPC6	68360001	68380000	-0.0694444
12	75457897	75536848	ENSBTAG00000026070	ensembl	75510001	75530000	-0.0694444
12	75664652	75870596	ENSBTAG00000039714	ensembl	75800001	75820000	-0.0694444
15	44335342	44460360	ENSBTAG00000005356	ST5	44340001	44360000	-0.0694444
13	216569	217741	ENSBTAG00000024139	ensembl	210001	230000	-0.0694444
21	20084904	20193047	ENSBTAG00000001308	ensembl	20130001	20150000	-0.0694444
21	20128501	20132903	ENSBTAG00000045929	ensembl	20130001	20150000	-0.0694444
21	20998719	21106763	ENSBTAG00000019954	ABHD2	21060001	21080000	-0.0694444
21	22100872	22122836	ENSBTAG00000018643	PRC1	22120001	22140000	-0.0694444
21	22130079	22135881	ENSBTAG00000018642	RCCD1	22120001	22140000	-0.0694444
21	22139096	22153783	ENSBTAG00000018639	UNC45A	22120001	22140000	-0.0694444
21	22264540	22331807	ENSBTAG00000020301	BLM	22300001	22320000	-0.0694444
21	22264540	22331807	ENSBTAG00000020301	BLM	22310001	22330000	-0.0694444
19	24762296	24763240	ENSBTAG00000045899	ensembl	24760001	24780000	-0.0694444
24	62394583	62406502	ENSBTAG00000037554	ensembl	62390001	62410000	-0.0694444
23	184673	864355	ENSBTAG00000043990	KHDRBS2	560001	580000	-0.0694444
23	27550617	27560647	ENSBTAG00000014492	NFKBIL1	27560001	27580000	-0.0694444
23	27561580	27563865	ENSBTAG00000014491	ATP6V1G2	27560001	27580000	-0.0694444
23	27565924	27576711	ENSBTAG00000014490	DDX39B	27560001	27580000	-0.0694444
23	27576983	27578092	ENSBTAG00000045577	MCCD1	27560001	27580000	-0.0694444
23	28218620	28224731	ENSBTAG00000006914	PRR3	28220001	28240000	-0.0694444
23	28224609	28231251	ENSBTAG00000025516	GNL1	28220001	28240000	-0.0694444
23	28299437	28311309	ENSBTAG00000038619	ensembl	28280001	28300000	-0.0694444
23	30332529	30343084	ENSBTAG00000031874	ZNF165	30330001	30350000	-0.0694444
23	30349199	30350140	ENSBTAG00000013384	ensembl	30330001	30350000	-0.0694444
29	41454920	41473601	ENSBTAG00000006910	ASRGL1	41440001	41460000	-0.0694444
28	492423	525181	ENSBTAG00000017053	ABCB10	520001	540000	-0.0694444
28	3689550	3712667	ENSBTAG00000021822	ARV1	3700001	3720000	-0.0694444
28	3712934	3793783	ENSBTAG00000010367	TTC13	3700001	3720000	-0.0694444
28	4121685	4483004	ENSBTAG00000025021	ensembl	4130001	4150000	-0.0694444
28	4121685	4483004	ENSBTAG00000025021	ensembl	4160001	4180000	-0.0694444
28	4121685	4483004	ENSBTAG00000025021	ensembl	4220001	4240000	-0.0694444
27	26041259	26064654	ENSBTAG00000009245	PPP2CB	26050001	26070000	-0.0694444
27	26263003	26449795	ENSBTAG00000021592	WRN	26430001	26450000	-0.0694444
27	27624065	27853566	ENSBTAG00000004150	NRG1	27740001	27760000	-0.0694444
27	30421577	31075903	ENSBTAG00000010241	UNC5D	30770001	30790000	-0.0694444
27	32417551	32418888	ENSBTAG00000033381	ensembl	32400001	32420000	-0.0694444
27	32417551	32418888	ENSBTAG00000033381	ensembl	32410001	32430000	-0.0694444
2	23443013	23608298	ENSBTAG00000001083	MAP3K20	23510001	23530000	-0.0555556
3	12308303	12326076	ENSBTAG00000005799	KIRREL1	12300001	12320000	-0.0555556
3	12862100	12907593	ENSBTAG00000000964	FCRL5	12850001	12870000	-0.0555556
3	12862100	12907593	ENSBTAG00000000964	FCRL5	12860001	12880000	-0.0555556
3	42465567	42559234	ENSBTAG00000019027	SLC30A7	42480001	42500000	-0.0555556
3	61240417	61241633	ENSBTAG00000031088	ensembl	61240001	61260000	-0.0555556
3	62643353	62805720	ENSBTAG00000012305	ADGRL2	62760001	62780000	-0.0555556
3	62643353	62805720	ENSBTAG00000012305	ADGRL2	62800001	62820000	-0.0555556
3	113064293	113194137	ENSBTAG00000014079	GIGYF2	113170001	113190000	-0.0555556
3	113403950	113541895	ENSBTAG00000020173	INPP5D	113470001	113490000	-0.0555556
3	113786837	113866952	ENSBTAG00000000149	USP40	113790001	113810000	-0.0555556
5	113089139	113138185	ENSBTAG00000006429	ACO2	113110001	113130000	-0.0555556
4	44826226	44862357	ENSBTAG00000009296	SLC26A5	44820001	44840000	-0.0555556
4	45806019	46233536	ENSBTAG00000000189	LHFPL3	46090001	46110000	-0.0555556
4	98639420	98791780	ENSBTAG00000015773	LRGUK	98730001	98750000	-0.0555556
8	104101561	104109956	ENSBTAG00000005115	SLC31A2	104100001	104120000	-0.0555556
8	104112533	104171727	ENSBTAG00000005116	FKBP15	104100001	104120000	-0.0555556
11	28576347	28668899	ENSBTAG00000003711	EPAS1	28650001	28670000	-0.0555556
9	42651150	42718789	ENSBTAG00000016562	SEC63	42690001	42710000	-0.0555556
9	85917825	86020619	ENSBTAG00000036287	SAMD5	85940001	85960000	-0.0555556
9	85948859	85961158	ENSBTAG00000038112	ensembl	85940001	85960000	-0.0555556
9	87759388	87798966	ENSBTAG00000013454	TAB2	87750001	87770000	-0.0555556
9	87948484	87963094	ENSBTAG00000000880	GINM1	87950001	87970000	-0.0555556
9	87965071	87999503	ENSBTAG00000032024	KATNA1	87950001	87970000	-0.0555556
10	3997971	4051209	ENSBTAG00000001895	PGGT1B	4000001	4020000	-0.0555556
10	4619383	4799774	ENSBTAG00000017525	ATG12	4660001	4680000	-0.0555556
10	5409681	5410760	ENSBTAG00000044071	HRH2	5410001	5430000	-0.0555556
10	22106909	23304334	ENSBTAG00000000432	ensembl	22810001	22830000	-0.0555556
10	22821328	22821865	ENSBTAG00000047041	ensembl	22810001	22830000	-0.0555556
12	24049605	24194475	ENSBTAG00000009405	TRPC4	24080001	24100000	-0.0555556
12	25362948	25712458	ENSBTAG00000038495	DCLK1	25670001	25690000	-0.0555556
12	25362948	25712458	ENSBTAG00000038495	DCLK1	25690001	25710000	-0.0555556
12	75664652	75870596	ENSBTAG00000039714	ensembl	75810001	75830000	-0.0555556
15	46484395	46485348	ENSBTAG00000045599	ensembl	46480001	46500000	-0.0555556
15	51686256	51686840	ENSBTAG00000045556	ensembl	51680001	51700000	-0.0555556
15	79359177	79360603	ENSBTAG00000039821	ensembl	79360001	79380000	-0.0555556
16	5600155	5959906	ENSBTAG00000024647	ensembl	5690001	5710000	-0.0555556
16	5600155	5959906	ENSBTAG00000024647	ensembl	5710001	5730000	-0.0555556
16	5600155	5959906	ENSBTAG00000024647	ensembl	5750001	5770000	-0.0555556
16	29238992	29442791	ENSBTAG00000016185	ENAH	29370001	29390000	-0.0555556
17	15722310	16066444	ENSBTAG00000014111	INPP4B	16050001	16070000	-0.0555556
20	47991928	47992701	ENSBTAG00000045813	ensembl	47990001	48010000	-0.0555556
20	48874612	49060950	ENSBTAG00000002845	CDH10	48960001	48980000	-0.0555556
21	9617226	9635374	ENSBTAG00000046611	ensembl	9620001	9640000	-0.0555556
21	20084904	20193047	ENSBTAG00000001308	ensembl	20180001	20200000	-0.0555556
21	20176386	20193035	ENSBTAG00000002786	ensembl	20180001	20200000	-0.0555556
21	20573087	20573983	ENSBTAG00000046412	ensembl	20570001	20590000	-0.0555556
21	21436441	21478472	ENSBTAG00000002418	TICRR	21430001	21450000	-0.0555556
21	21523627	21530708	ENSBTAG00000006140	PEX11A	21530001	21550000	-0.0555556
21	21540360	21583042	ENSBTAG00000006141	WDR93	21530001	21550000	-0.0555556
23	25423551	25424597	ENSBTAG00000003352	ensembl	25420001	25440000	-0.0555556
23	25426330	25430097	ENSBTAG00000037605	ensembl	25420001	25440000	-0.0555556
23	27459277	27461382	ENSBTAG00000008833	APOM	27460001	27480000	-0.0555556
23	27463438	27474655	ENSBTAG00000019685	BAG6	27460001	27480000	-0.0555556
23	27475781	27488753	ENSBTAG00000019682	PRRC2A	27460001	27480000	-0.0555556
23	28257737	28271232	ENSBTAG00000007643	TRIM39-RPP21	28260001	28280000	-0.0555556
23	28299437	28311309	ENSBTAG00000038619	ensembl	28310001	28330000	-0.0555556
23	28355361	28358332	ENSBTAG00000019386	BOLA-NC1	28340001	28360000	-0.0555556
26	49617544	49620555	ENSBTAG00000047164	ensembl	49600001	49620000	-0.0555556
29	17048263	17489455	ENSBTAG00000007439	TENM4	17430001	17450000	-0.0555556
29	39326703	39397241	ENSBTAG00000047419	ensembl	39350001	39370000	-0.0555556
29	39345959	39355136	ENSBTAG00000034244	ensembl	39350001	39370000	-0.0555556
28	596927	623066	ENSBTAG00000010180	URB2	620001	640000	-0.0555556
28	3039814	3076657	ENSBTAG00000047434	TSNAX	3020001	3040000	-0.0555556
28	3378608	3418245	ENSBTAG00000010773	GNPAT	3380001	3400000	-0.0555556
28	3833611	3865953	ENSBTAG00000023074	C1orf198	3840001	3860000	-0.0555556
27	7557041	7603267	ENSBTAG00000005825	NEIL3	7540001	7560000	-0.0555556
27	7557041	7603267	ENSBTAG00000005825	NEIL3	7550001	7570000	-0.0555556
27	26078605	26094196	ENSBTAG00000017083	TEX15	26090001	26110000	-0.0555556
27	27624065	27853566	ENSBTAG00000004150	NRG1	27810001	27830000	-0.0555556
27	27624065	27853566	ENSBTAG00000004150	NRG1	27850001	27870000	-0.0555556
27	27624065	27853566	ENSBTAG00000004150	NRG1	27650001	27670000	-0.0555556
27	30421577	31075903	ENSBTAG00000010241	UNC5D	30960001	30980000	-0.0555556
27	30421577	31075903	ENSBTAG00000010241	UNC5D	30990001	31010000	-0.0555556
27	31849127	31993694	ENSBTAG00000027118	KCNU1	31840001	31860000	-0.0555556
25	13455798	13634775	ENSBTAG00000018097	PARN	13560001	13580000	-0.0555556
25	14189695	14237237	ENSBTAG00000015986	NDE1	14220001	14240000	-0.0555556
25	14218281	14343745	ENSBTAG00000015988	MYH11	14220001	14240000	-0.0555556
25	18838854	19180607	ENSBTAG00000018560	DNAH3	18900001	18920000	-0.0555556
1	65310826	65462923	ENSBTAG00000048057	ensembl	65310001	65330000	-0.0416667
2	23644876	23974945	ENSBTAG00000020984	RAPGEF4	23630001	23650000	-0.0416667
2	23644876	23974945	ENSBTAG00000020984	RAPGEF4	23640001	23660000	-0.0416667
2	23644876	23974945	ENSBTAG00000020984	RAPGEF4	23680001	23700000	-0.0416667
3	8623766	8651232	ENSBTAG00000027775	ensembl	8610001	8630000	-0.0416667
3	10647427	10648940	ENSBTAG00000003220	ACKR1	10640001	10660000	-0.0416667
3	10652468	10683411	ENSBTAG00000003217	CADM3	10640001	10660000	-0.0416667
3	10821598	10858863	ENSBTAG00000011511	ensembl	10830001	10850000	-0.0416667
3	11104357	11105301	ENSBTAG00000046650	OR6K2	11090001	11110000	-0.0416667
3	11111861	11204434	ENSBTAG00000000888	SPTA1	11120001	11140000	-0.0416667
3	11482671	11485878	ENSBTAG00000017778	ensembl	11470001	11490000	-0.0416667
3	11610519	11611472	ENSBTAG00000037546	ensembl	11610001	11630000	-0.0416667
3	12615413	12647987	ENSBTAG00000005891	FCRL1	12610001	12630000	-0.0416667
3	42465567	42559234	ENSBTAG00000019027	SLC30A7	42450001	42470000	-0.0416667
3	67687802	67824632	ENSBTAG00000031012	PIGK	67680001	67700000	-0.0416667
3	112558420	112898742	ENSBTAG00000005784	CSMD2	112610001	112630000	-0.0416667
3	112558420	112898742	ENSBTAG00000005784	CSMD2	112750001	112770000	-0.0416667
3	113064293	113194137	ENSBTAG00000014079	GIGYF2	113070001	113090000	-0.0416667
3	113208933	113216709	ENSBTAG00000018058	SNORC	113210001	113230000	-0.0416667
3	113219680	113266318	ENSBTAG00000008942	NGEF	113210001	113230000	-0.0416667
3	114040651	114090322	ENSBTAG00000017434	MROH2A	114090001	114110000	-0.0416667
3	114715940	114716518	ENSBTAG00000045647	ARL4C	114700001	114720000	-0.0416667
3	119457279	119466260	ENSBTAG00000045948	ensembl	119460001	119480000	-0.0416667
5	1907925	2352693	ENSBTAG00000018575	TRHDE	2230001	2250000	-0.0416667
5	44502011	44507108	ENSBTAG00000039170	ensembl	44490001	44510000	-0.0416667
5	112885589	112902132	ENSBTAG00000030222	L3MBTL2	112870001	112890000	-0.0416667
5	113089139	113138185	ENSBTAG00000006429	ACO2	113120001	113140000	-0.0416667
5	113138060	113150601	ENSBTAG00000005311	POLR3H	113120001	113140000	-0.0416667
5	114099572	114100123	ENSBTAG00000030199	ensembl	114100001	114120000	-0.0416667
4	44601612	44662241	ENSBTAG00000014161	ARMC10	44620001	44640000	-0.0416667
4	44601612	44662241	ENSBTAG00000014161	ARMC10	44630001	44650000	-0.0416667
4	44892394	45289293	ENSBTAG00000003658	RELN	45240001	45260000	-0.0416667
4	45806019	46233536	ENSBTAG00000000189	LHFPL3	46010001	46030000	-0.0416667
4	45806019	46233536	ENSBTAG00000000189	LHFPL3	46020001	46040000	-0.0416667
4	45806019	46233536	ENSBTAG00000000189	LHFPL3	46110001	46130000	-0.0416667
6	87327028	87335880	ENSBTAG00000006810	ODAM	87330001	87350000	-0.0416667
8	88423429	88529462	ENSBTAG00000004767	SYK	88460001	88480000	-0.0416667
8	104273194	104296480	ENSBTAG00000005884	WDR31	104290001	104310000	-0.0416667
8	104306683	104329562	ENSBTAG00000044155	BSPRY	104290001	104310000	-0.0416667
8	112578066	112639758	ENSBTAG00000019915	GSN	112630001	112650000	-0.0416667
8	112646069	112680926	ENSBTAG00000038375	STOM	112630001	112650000	-0.0416667
7	18767695	18834685	ENSBTAG00000007901	ADGRE1	18800001	18820000	-0.0416667
7	43264088	43265023	ENSBTAG00000009497	ensembl	43250001	43270000	-0.0416667
11	28576347	28668899	ENSBTAG00000003711	EPAS1	28620001	28640000	-0.0416667
11	63552997	63591980	ENSBTAG00000009761	ACTR2	63550001	63570000	-0.0416667
9	27271801	27348055	ENSBTAG00000033195	ensembl	27320001	27340000	-0.0416667
9	87759388	87798966	ENSBTAG00000013454	TAB2	87740001	87760000	-0.0416667
9	87888382	87930253	ENSBTAG00000016980	PPIL4	87890001	87910000	-0.0416667
10	2361696	2434171	ENSBTAG00000014099	YTHDC2	2400001	2420000	-0.0416667
10	4055254	4085518	ENSBTAG00000001898	CCDC112	4080001	4100000	-0.0416667
10	25139502	25140062	ENSBTAG00000033045	ensembl	25130001	25150000	-0.0416667
12	22819645	23026440	ENSBTAG00000034033	LHFPL6	23010001	23030000	-0.0416667
12	22819645	23026440	ENSBTAG00000034033	LHFPL6	23020001	23040000	-0.0416667
12	24049605	24194475	ENSBTAG00000009405	TRPC4	24170001	24190000	-0.0416667
12	25362948	25712458	ENSBTAG00000038495	DCLK1	25680001	25700000	-0.0416667
12	68232526	68740385	ENSBTAG00000040347	GPC6	68250001	68270000	-0.0416667
12	68232526	68740385	ENSBTAG00000040347	GPC6	68260001	68280000	-0.0416667
12	70024624	70171520	ENSBTAG00000032603	ensembl	70030001	70050000	-0.0416667
12	71822642	71987841	ENSBTAG00000047383	ensembl	71910001	71930000	-0.0416667
12	72065148	72204484	ENSBTAG00000045751	ensembl	72140001	72160000	-0.0416667
12	73574462	73704802	ENSBTAG00000046041	ensembl	73570001	73590000	-0.0416667
12	75457897	75536848	ENSBTAG00000026070	ensembl	75480001	75500000	-0.0416667
12	75664652	75870596	ENSBTAG00000039714	ensembl	75720001	75740000	-0.0416667
12	75664652	75870596	ENSBTAG00000039714	ensembl	75740001	75760000	-0.0416667
14	50844179	51066191	ENSBTAG00000017694	TRPS1	51040001	51060000	-0.0416667
16	5600155	5959906	ENSBTAG00000024647	ensembl	5720001	5740000	-0.0416667
21	20082490	20103922	ENSBTAG00000047729	ensembl	20070001	20090000	-0.0416667
21	20082490	20103922	ENSBTAG00000047729	ensembl	20090001	20110000	-0.0416667
21	20084904	20193047	ENSBTAG00000001308	ensembl	20070001	20090000	-0.0416667
21	20084904	20193047	ENSBTAG00000001308	ensembl	20090001	20110000	-0.0416667
21	20357103	20358125	ENSBTAG00000038494	ensembl	20350001	20370000	-0.0416667
21	21117499	21280811	ENSBTAG00000033721	RLBP1	21140001	21160000	-0.0416667
21	21117499	21280811	ENSBTAG00000033721	RLBP1	21210001	21230000	-0.0416667
21	21137918	21198618	ENSBTAG00000009097	FANCI	21140001	21160000	-0.0416667
21	21197851	21215597	ENSBTAG00000009098	POLG	21210001	21230000	-0.0416667
21	21540360	21583042	ENSBTAG00000006141	WDR93	21540001	21560000	-0.0416667
21	21724262	21732701	ENSBTAG00000027059	ARPIN	21730001	21750000	-0.0416667
21	22166073	22183354	ENSBTAG00000018905	MAN2A2	22160001	22180000	-0.0416667
19	36032858	36035427	ENSBTAG00000018840	ensembl	36030001	36050000	-0.0416667
22	2807583	2978687	ENSBTAG00000022751	ensembl	2870001	2890000	-0.0416667
23	26973191	26998620	ENSBTAG00000025424	NOTCH4	26980001	27000000	-0.0416667
23	26973191	26998620	ENSBTAG00000025424	NOTCH4	26990001	27010000	-0.0416667
23	27003269	27006749	ENSBTAG00000014421	PBX2	26990001	27010000	-0.0416667
23	27008831	27011946	ENSBTAG00000014420	AGER	26990001	27010000	-0.0416667
23	28257737	28271232	ENSBTAG00000007643	TRIM39-RPP21	28240001	28260000	-0.0416667
23	28355361	28358332	ENSBTAG00000019386	BOLA-NC1	28350001	28370000	-0.0416667
23	28600596	28610740	ENSBTAG00000007532	TRIM15	28610001	28630000	-0.0416667
23	28613833	28622421	ENSBTAG00000007530	TRIM10	28610001	28630000	-0.0416667
23	28626339	28638869	ENSBTAG00000037381	TRIM40	28610001	28630000	-0.0416667
29	17048263	17489455	ENSBTAG00000007439	TENM4	17450001	17470000	-0.0416667
28	1126801	1313125	ENSBTAG00000004870	GALNT2	1240001	1260000	-0.0416667
28	1126801	1313125	ENSBTAG00000004870	GALNT2	1300001	1320000	-0.0416667
28	1126801	1313125	ENSBTAG00000004870	GALNT2	1310001	1330000	-0.0416667
28	3346617	3358272	ENSBTAG00000006112	SPRTN	3340001	3360000	-0.0416667
28	3358381	3360841	ENSBTAG00000006111	EXOC8	3340001	3360000	-0.0416667
28	3961784	3964709	ENSBTAG00000045932	ensembl	3960001	3980000	-0.0416667
28	4121685	4483004	ENSBTAG00000025021	ensembl	4210001	4230000	-0.0416667
28	4121685	4483004	ENSBTAG00000025021	ensembl	4250001	4270000	-0.0416667
27	16702703	16711994	ENSBTAG00000008637	TRIML2	16700001	16720000	-0.0416667
27	26263003	26449795	ENSBTAG00000021592	WRN	26300001	26320000	-0.0416667
27	30421577	31075903	ENSBTAG00000010241	UNC5D	30630001	30650000	-0.0416667
27	30421577	31075903	ENSBTAG00000010241	UNC5D	30530001	30550000	-0.0416667
27	31188489	31188877	ENSBTAG00000026515	ensembl	31170001	31190000	-0.0416667
25	13072437	13283317	ENSBTAG00000008728	MKL2	13080001	13100000	-0.0416667
25	13973579	14118509	ENSBTAG00000011692	C25H16orf45	14060001	14080000	-0.0416667
25	14138542	14171367	ENSBTAG00000020387	MARF1	14120001	14140000	-0.0416667
2	23644876	23974945	ENSBTAG00000020984	RAPGEF4	23690001	23710000	-0.0277778
2	59750109	60547022	ENSBTAG00000044055	THSD7B	59840001	59860000	-0.0277778
3	11039859	11040806	ENSBTAG00000013789	OR6K6	11040001	11060000	-0.0277778
3	11055065	11056394	ENSBTAG00000038961	ensembl	11040001	11060000	-0.0277778
3	11111861	11204434	ENSBTAG00000000888	SPTA1	11150001	11170000	-0.0277778
3	11111861	11204434	ENSBTAG00000000888	SPTA1	11170001	11190000	-0.0277778
3	11111861	11204434	ENSBTAG00000000888	SPTA1	11180001	11200000	-0.0277778
3	11111861	11204434	ENSBTAG00000000888	SPTA1	11200001	11220000	-0.0277778
3	11214138	11215079	ENSBTAG00000000574	OR10Z1	11200001	11220000	-0.0277778
3	11238943	11240026	ENSBTAG00000039653	ensembl	11220001	11240000	-0.0277778
3	11238943	11240026	ENSBTAG00000039653	ensembl	11230001	11250000	-0.0277778
3	12170093	12173511	ENSBTAG00000047776	ensembl	12160001	12180000	-0.0277778
3	12186725	12189914	ENSBTAG00000039993	ensembl	12180001	12200000	-0.0277778
3	12308303	12326076	ENSBTAG00000005799	KIRREL1	12290001	12310000	-0.0277778
3	12615413	12647987	ENSBTAG00000005891	FCRL1	12640001	12660000	-0.0277778
3	12862100	12907593	ENSBTAG00000000964	FCRL5	12870001	12890000	-0.0277778
3	13887504	13970875	ENSBTAG00000012361	ARHGEF11	13920001	13940000	-0.0277778
3	42560283	42578055	ENSBTAG00000019026	EXTL2	42560001	42580000	-0.0277778
3	62643353	62805720	ENSBTAG00000012305	ADGRL2	62700001	62720000	-0.0277778
3	112155592	112177255	ENSBTAG00000020798	C1orf94	112160001	112180000	-0.0277778
3	112558420	112898742	ENSBTAG00000005784	CSMD2	112570001	112590000	-0.0277778
3	112558420	112898742	ENSBTAG00000005784	CSMD2	112630001	112650000	-0.0277778
3	113219680	113266318	ENSBTAG00000008942	NGEF	113220001	113240000	-0.0277778
3	113403950	113541895	ENSBTAG00000020173	INPP5D	113480001	113500000	-0.0277778
5	1907925	2352693	ENSBTAG00000018575	TRHDE	2030001	2050000	-0.0277778
5	1907925	2352693	ENSBTAG00000018575	TRHDE	2050001	2070000	-0.0277778
5	113228164	113251362	ENSBTAG00000006103	XRCC6	113240001	113260000	-0.0277778
5	113255672	113264464	ENSBTAG00000006104	SNU13	113240001	113260000	-0.0277778
4	44892394	45289293	ENSBTAG00000003658	RELN	45000001	45020000	-0.0277778
4	45806019	46233536	ENSBTAG00000000189	LHFPL3	46080001	46100000	-0.0277778
4	45806019	46233536	ENSBTAG00000000189	LHFPL3	46100001	46120000	-0.0277778
8	88673821	88708956	ENSBTAG00000014523	DIRAS2	88660001	88680000	-0.0277778
8	104112533	104171727	ENSBTAG00000005116	FKBP15	104160001	104180000	-0.0277778
8	104172062	104206275	ENSBTAG00000021678	SLC31A1	104160001	104180000	-0.0277778
11	63639742	63672178	ENSBTAG00000019456	SPRED2	63630001	63650000	-0.0277778
9	27271801	27348055	ENSBTAG00000033195	ensembl	27310001	27330000	-0.0277778
9	71658064	71659116	ENSBTAG00000040489	ensembl	71650001	71670000	-0.0277778
9	85917825	86020619	ENSBTAG00000036287	SAMD5	86010001	86030000	-0.0277778
9	88115145	88183314	ENSBTAG00000032007	LRP11	88180001	88200000	-0.0277778
10	2361696	2434171	ENSBTAG00000014099	YTHDC2	2390001	2410000	-0.0277778
10	2361696	2434171	ENSBTAG00000014099	YTHDC2	2430001	2450000	-0.0277778
10	22106909	23304334	ENSBTAG00000000432	ensembl	22840001	22860000	-0.0277778
10	22844925	22845432	ENSBTAG00000046530	ensembl	22840001	22860000	-0.0277778
10	22846084	22846644	ENSBTAG00000047444	ensembl	22840001	22860000	-0.0277778
10	23748173	23748752	ENSBTAG00000047522	ensembl	23730001	23750000	-0.0277778
12	22718822	22773621	ENSBTAG00000016635	COG6	22740001	22760000	-0.0277778
12	22718822	22773621	ENSBTAG00000016635	COG6	22750001	22770000	-0.0277778
12	22718822	22773621	ENSBTAG00000016635	COG6	22770001	22790000	-0.0277778
12	22819645	23026440	ENSBTAG00000034033	LHFPL6	22890001	22910000	-0.0277778
12	23294963	23308189	ENSBTAG00000018232	STOML3	23290001	23310000	-0.0277778
12	70024624	70171520	ENSBTAG00000032603	ensembl	70020001	70040000	-0.0277778
12	70024624	70171520	ENSBTAG00000032603	ensembl	70060001	70080000	-0.0277778
12	75457897	75536848	ENSBTAG00000026070	ensembl	75530001	75550000	-0.0277778
15	47891405	47892364	ENSBTAG00000040480	ensembl	47880001	47900000	-0.0277778
15	47891405	47892364	ENSBTAG00000040480	ensembl	47890001	47910000	-0.0277778
15	47908633	47909598	ENSBTAG00000036326	ensembl	47890001	47910000	-0.0277778
14	50844179	51066191	ENSBTAG00000017694	TRPS1	50910001	50930000	-0.0277778
16	5600155	5959906	ENSBTAG00000024647	ensembl	5780001	5800000	-0.0277778
16	29238992	29442791	ENSBTAG00000016185	ENAH	29400001	29420000	-0.0277778
17	15722310	16066444	ENSBTAG00000014111	INPP4B	15970001	15990000	-0.0277778
17	15722310	16066444	ENSBTAG00000014111	INPP4B	15980001	16000000	-0.0277778
20	48874612	49060950	ENSBTAG00000002845	CDH10	48940001	48960000	-0.0277778
21	20502554	20503402	ENSBTAG00000001526	ensembl	20490001	20510000	-0.0277778
21	20800158	20868837	ENSBTAG00000016158	ACAN	20850001	20870000	-0.0277778
21	21358095	21383111	ENSBTAG00000005471	RHCG	21370001	21390000	-0.0277778
21	21612427	21614657	ENSBTAG00000027058	MESP2	21610001	21630000	-0.0277778
21	21620139	21637144	ENSBTAG00000016881	ANPEP	21610001	21630000	-0.0277778
21	21679213	21720406	ENSBTAG00000001407	AP3S2	21670001	21690000	-0.0277778
21	22166073	22183354	ENSBTAG00000018905	MAN2A2	22180001	22200000	-0.0277778
21	22192640	22204117	ENSBTAG00000002941	FES	22180001	22200000	-0.0277778
21	22417065	22456095	ENSBTAG00000010915	CRTC3	22450001	22470000	-0.0277778
21	29553201	29673109	ENSBTAG00000006675	PCSK6	29570001	29590000	-0.0277778
21	29762148	29766253	ENSBTAG00000003957	ensembl	29750001	29770000	-0.0277778
21	30079543	30102510	ENSBTAG00000015775	ensembl	30080001	30100000	-0.0277778
19	19758764	19956549	ENSBTAG00000006894	NOS2	19790001	19810000	-0.0277778
24	62427625	62451599	ENSBTAG00000035224	ensembl	62420001	62440000	-0.0277778
22	48847446	48884321	ENSBTAG00000014784	NT5DC2	48860001	48880000	-0.0277778
23	28156649	28169424	ENSBTAG00000006941	ATAT1	28160001	28180000	-0.0277778
23	28169926	28176489	ENSBTAG00000006936	MRPS18B	28160001	28180000	-0.0277778
23	28177338	28192982	ENSBTAG00000006933	PPP1R10	28160001	28180000	-0.0277778
23	28613833	28622421	ENSBTAG00000007530	TRIM10	28620001	28640000	-0.0277778
23	28626339	28638869	ENSBTAG00000037381	TRIM40	28620001	28640000	-0.0277778
29	17048263	17489455	ENSBTAG00000007439	TENM4	17380001	17400000	-0.0277778
28	492423	525181	ENSBTAG00000017053	ABCB10	510001	530000	-0.0277778
28	3323730	3333934	ENSBTAG00000010500	ensembl	3320001	3340000	-0.0277778
28	3323730	3333934	ENSBTAG00000010500	ensembl	3330001	3350000	-0.0277778
28	3346617	3358272	ENSBTAG00000006112	SPRTN	3330001	3350000	-0.0277778
28	3346617	3358272	ENSBTAG00000006112	SPRTN	3350001	3370000	-0.0277778
28	3358381	3360841	ENSBTAG00000006111	EXOC8	3350001	3370000	-0.0277778
28	3460169	3520219	ENSBTAG00000047877	TRIM67	3460001	3480000	-0.0277778
28	4121685	4483004	ENSBTAG00000025021	ensembl	4170001	4190000	-0.0277778
28	4121685	4483004	ENSBTAG00000025021	ensembl	4280001	4300000	-0.0277778
28	4121685	4483004	ENSBTAG00000025021	ensembl	4370001	4390000	-0.0277778
27	25391027	25416076	ENSBTAG00000013579	SARAF	25380001	25400000	-0.0277778
27	25845099	25924961	ENSBTAG00000012691	GTF2E2	25870001	25890000	-0.0277778
27	26263003	26449795	ENSBTAG00000021592	WRN	26420001	26440000	-0.0277778
27	30421577	31075903	ENSBTAG00000010241	UNC5D	30470001	30490000	-0.0277778
27	30421577	31075903	ENSBTAG00000010241	UNC5D	30860001	30880000	-0.0277778
27	30421577	31075903	ENSBTAG00000010241	UNC5D	30910001	30930000	-0.0277778
27	31849127	31993694	ENSBTAG00000027118	KCNU1	31930001	31950000	-0.0277778
25	2536214	2540270	ENSBTAG00000034238	ZSCAN10	2520001	2540000	-0.0277778
25	13455798	13634775	ENSBTAG00000018097	PARN	13500001	13520000	-0.0277778
25	13455798	13634775	ENSBTAG00000018097	PARN	13630001	13650000	-0.0277778
25	13640454	13672230	ENSBTAG00000021521	BFAR	13630001	13650000	-0.0277778
25	13973579	14118509	ENSBTAG00000011692	C25H16orf45	14000001	14020000	-0.0277778
1	133678526	134028760	ENSBTAG00000035437	STAG1	133820001	133840000	-0.0138889
2	23443013	23608298	ENSBTAG00000001083	MAP3K20	23600001	23620000	-0.0138889
2	23644876	23974945	ENSBTAG00000020984	RAPGEF4	23870001	23890000	-0.0138889
3	10575892	10576857	ENSBTAG00000022528	ensembl	10570001	10590000	-0.0138889
3	10579369	10582728	ENSBTAG00000012884	MPTX	10570001	10590000	-0.0138889
3	10652468	10683411	ENSBTAG00000003217	CADM3	10660001	10680000	-0.0138889
3	10977984	10978928	ENSBTAG00000020838	ensembl	10960001	10980000	-0.0138889
3	11111861	11204434	ENSBTAG00000000888	SPTA1	11140001	11160000	-0.0138889
3	11276412	11277356	ENSBTAG00000038362	ensembl	11260001	11280000	-0.0138889
3	11320727	11321701	ENSBTAG00000038669	ensembl	11310001	11330000	-0.0138889
3	11458292	11459230	ENSBTAG00000023556	OR10K2	11440001	11460000	-0.0138889
3	11642693	11644109	ENSBTAG00000037575	ensembl	11630001	11650000	-0.0138889
3	11881616	11882486	ENSBTAG00000038426	ensembl	11880001	11900000	-0.0138889
3	11883112	11883708	ENSBTAG00000038366	ensembl	11880001	11900000	-0.0138889
3	11889382	11890731	ENSBTAG00000039189	ensembl	11880001	11900000	-0.0138889
3	12475181	12484872	ENSBTAG00000017204	ensembl	12460001	12480000	-0.0138889
3	12684810	12717577	ENSBTAG00000039702	FCRL3	12710001	12730000	-0.0138889
3	42408614	42448917	ENSBTAG00000019029	DPH5	42400001	42420000	-0.0138889
3	42465567	42559234	ENSBTAG00000019027	SLC30A7	42490001	42510000	-0.0138889
3	42560283	42578055	ENSBTAG00000019026	EXTL2	42570001	42590000	-0.0138889
3	62643353	62805720	ENSBTAG00000012305	ADGRL2	62680001	62700000	-0.0138889
3	62643353	62805720	ENSBTAG00000012305	ADGRL2	62690001	62710000	-0.0138889
3	80962816	81052011	ENSBTAG00000030686	RAVER2	80960001	80980000	-0.0138889
3	112558420	112898742	ENSBTAG00000005784	CSMD2	112700001	112720000	-0.0138889
3	112931814	112942579	ENSBTAG00000019555	ZSCAN20	112930001	112950000	-0.0138889
3	113064293	113194137	ENSBTAG00000014079	GIGYF2	113160001	113180000	-0.0138889
3	113369455	113371967	ENSBTAG00000020672	NEU2	113350001	113370000	-0.0138889
3	113403950	113541895	ENSBTAG00000020173	INPP5D	113530001	113550000	-0.0138889
3	113532380	113533309	ENSBTAG00000030239	ensembl	113530001	113550000	-0.0138889
3	113703381	113783354	ENSBTAG00000020616	DGKD	113730001	113750000	-0.0138889
5	1907925	2352693	ENSBTAG00000018575	TRHDE	2260001	2280000	-0.0138889
5	112977785	113010230	ENSBTAG00000002782	ZC3H7B	112980001	113000000	-0.0138889
5	113079627	113088634	ENSBTAG00000006423	PHF5A	113080001	113100000	-0.0138889
5	113089139	113138185	ENSBTAG00000006429	ACO2	113080001	113100000	-0.0138889
5	113138060	113150601	ENSBTAG00000005311	POLR3H	113150001	113170000	-0.0138889
5	113160819	113174721	ENSBTAG00000004004	CSDC2	113150001	113170000	-0.0138889
4	44892394	45289293	ENSBTAG00000003658	RELN	44880001	44900000	-0.0138889
4	44892394	45289293	ENSBTAG00000003658	RELN	45020001	45040000	-0.0138889
4	44892394	45289293	ENSBTAG00000003658	RELN	45120001	45140000	-0.0138889
4	44892394	45289293	ENSBTAG00000003658	RELN	45080001	45100000	-0.0138889
4	45594206	45682229	ENSBTAG00000040058	ORC5	45610001	45630000	-0.0138889
4	45806019	46233536	ENSBTAG00000000189	LHFPL3	46060001	46080000	-0.0138889
8	90549999	90640714	ENSBTAG00000011375	SHC3	90620001	90640000	-0.0138889
8	104218993	104239715	ENSBTAG00000004571	PRPF4	104220001	104240000	-0.0138889
7	43264088	43265023	ENSBTAG00000009497	ensembl	43260001	43280000	-0.0138889
7	43278134	43280173	ENSBTAG00000030722	ensembl	43260001	43280000	-0.0138889
7	43278134	43280173	ENSBTAG00000030722	ensembl	43270001	43290000	-0.0138889
7	109976942	110095864	ENSBTAG00000019285	ensembl	110020001	110040000	-0.0138889
11	3810019	3926273	ENSBTAG00000010388	MGAT4A	3900001	3920000	-0.0138889
11	18835047	19041904	ENSBTAG00000009020	CRIM1	18900001	18920000	-0.0138889
11	28576347	28668899	ENSBTAG00000003711	EPAS1	28610001	28630000	-0.0138889
11	28871452	28902847	ENSBTAG00000015719	PIGF	28900001	28920000	-0.0138889
11	28903112	28914000	ENSBTAG00000015723	CRIPT	28900001	28920000	-0.0138889
9	88115145	88183314	ENSBTAG00000032007	LRP11	88150001	88170000	-0.0138889
9	88232044	88402262	ENSBTAG00000039329	RAET1G	88370001	88390000	-0.0138889
9	88384683	88500749	ENSBTAG00000026586	PPP1R14C	88370001	88390000	-0.0138889
9	88384683	88500749	ENSBTAG00000026586	PPP1R14C	88490001	88510000	-0.0138889
10	4305632	4334954	ENSBTAG00000008699	FEM1C	4300001	4320000	-0.0138889
10	4598736	4606922	ENSBTAG00000017442	CDO1	4590001	4610000	-0.0138889
10	4598736	4606922	ENSBTAG00000017442	CDO1	4600001	4620000	-0.0138889
10	4608189	4608558	ENSBTAG00000048058	ensembl	4590001	4610000	-0.0138889
10	4608189	4608558	ENSBTAG00000048058	ensembl	4600001	4620000	-0.0138889
10	4619383	4799774	ENSBTAG00000017525	ATG12	4600001	4620000	-0.0138889
10	4619383	4799774	ENSBTAG00000017525	ATG12	4610001	4630000	-0.0138889
10	4619383	4799774	ENSBTAG00000017525	ATG12	4750001	4770000	-0.0138889
10	23407963	23408414	ENSBTAG00000047091	ensembl	23400001	23420000	-0.0138889
10	24109643	24110226	ENSBTAG00000046102	ensembl	24110001	24130000	-0.0138889
10	24111827	24112287	ENSBTAG00000047952	ensembl	24110001	24130000	-0.0138889
10	24115721	24116278	ENSBTAG00000047639	ensembl	24110001	24130000	-0.0138889
10	24120162	24120630	ENSBTAG00000046305	ensembl	24110001	24130000	-0.0138889
12	22819645	23026440	ENSBTAG00000034033	LHFPL6	22970001	22990000	-0.0138889
12	24049605	24194475	ENSBTAG00000009405	TRPC4	24030001	24050000	-0.0138889
12	24049605	24194475	ENSBTAG00000009405	TRPC4	24090001	24110000	-0.0138889
12	70024624	70171520	ENSBTAG00000032603	ensembl	70050001	70070000	-0.0138889
12	75457897	75536848	ENSBTAG00000026070	ensembl	75460001	75480000	-0.0138889
12	75664652	75870596	ENSBTAG00000039714	ensembl	75690001	75710000	-0.0138889
12	75664652	75870596	ENSBTAG00000039714	ensembl	75870001	75890000	-0.0138889
16	5600155	5959906	ENSBTAG00000024647	ensembl	5670001	5690000	-0.0138889
16	5600155	5959906	ENSBTAG00000024647	ensembl	5700001	5720000	-0.0138889
16	39016045	39091099	ENSBTAG00000004570	PRRX1	39010001	39030000	-0.0138889
16	80751686	80877243	ENSBTAG00000009265	NR5A2	80740001	80760000	-0.0138889
21	21436441	21478472	ENSBTAG00000002418	TICRR	21420001	21440000	-0.0138889
21	21540360	21583042	ENSBTAG00000006141	WDR93	21550001	21570000	-0.0138889
21	22139096	22153783	ENSBTAG00000018639	UNC45A	22150001	22170000	-0.0138889
21	22157123	22158989	ENSBTAG00000018637	HDDC3	22150001	22170000	-0.0138889
21	22166073	22183354	ENSBTAG00000018905	MAN2A2	22150001	22170000	-0.0138889
21	22192640	22204117	ENSBTAG00000002941	FES	22190001	22210000	-0.0138889
21	22192640	22204117	ENSBTAG00000002941	FES	22200001	22220000	-0.0138889
21	22206517	22213761	ENSBTAG00000002939	FURIN	22190001	22210000	-0.0138889
21	22206517	22213761	ENSBTAG00000002939	FURIN	22200001	22220000	-0.0138889
21	29553201	29673109	ENSBTAG00000006675	PCSK6	29580001	29600000	-0.0138889
18	14775250	14787642	ENSBTAG00000039014	DEF8	14780001	14800000	-0.0138889
18	14794751	14815225	ENSBTAG00000038051	ensembl	14780001	14800000	-0.0138889
18	56874763	56947774	ENSBTAG00000002580	MYH14	56940001	56960000	-0.0138889
18	56952428	56963679	ENSBTAG00000039935	KCNC3	56940001	56960000	-0.0138889
19	24569282	24570235	ENSBTAG00000019391	ensembl	24560001	24580000	-0.0138889
23	29403153	29403978	ENSBTAG00000006339	ensembl	29400001	29420000	-0.0138889
23	31235365	31236309	ENSBTAG00000037597	ensembl	31220001	31240000	-0.0138889
26	49742225	49773421	ENSBTAG00000005027	GLRX3	49770001	49790000	-0.0138889
28	3039814	3076657	ENSBTAG00000047434	TSNAX	3050001	3070000	-0.0138889
28	3323730	3333934	ENSBTAG00000010500	ensembl	3310001	3330000	-0.0138889
28	3833611	3865953	ENSBTAG00000023074	C1orf198	3850001	3870000	-0.0138889
28	4121685	4483004	ENSBTAG00000025021	ensembl	4150001	4170000	-0.0138889
27	26260213	26261265	ENSBTAG00000039328	PURG	26260001	26280000	-0.0138889
27	26263003	26449795	ENSBTAG00000021592	WRN	26260001	26280000	-0.0138889
27	27624065	27853566	ENSBTAG00000004150	NRG1	27730001	27750000	-0.0138889
27	30421577	31075903	ENSBTAG00000010241	UNC5D	30950001	30970000	-0.0138889
27	31849127	31993694	ENSBTAG00000027118	KCNU1	31830001	31850000	-0.0138889
27	31849127	31993694	ENSBTAG00000027118	KCNU1	31950001	31970000	-0.0138889
25	13072437	13283317	ENSBTAG00000008728	MKL2	13190001	13210000	-0.0138889
25	13072437	13283317	ENSBTAG00000008728	MKL2	13270001	13290000	-0.0138889
25	13072437	13283317	ENSBTAG00000008728	MKL2	13230001	13250000	-0.0138889

[truncated: 7 more sheets: Table S11, Table S12, Table S13, Table S14, Table S15, Table S16, Table S17]
